# Supplementary material for: Modulation of Early Host Innate Immune Response by an Avipox Vaccine Virus’ Lateral Body Protein
Source: Biomedicines. 2020 Dec 19;8(12):634. doi: 10.3390/biomedicines8120634 (PMC7766033; doi:10.3390/biomedicines8120634)
Supplement: Supplementary file 1 [file biomedicines-08-00634-s001.zip]

Archive with 5 entries (4 files):
- Supplementary_material.pdf
- __MACOSX/
- __MACOSX/._Supplementary_material.pdf
- Supplementary Table 2.xlsx
- __MACOSX/._Supplementary Table 2.xlsx
