# Supplementary material for: Modulation of Early Host Innate Immune Response by an Avipox Vaccine Virus’ Lateral Body Protein
Source: Biomedicines. 2020 Dec 19;8(12):634. doi: 10.3390/biomedicines8120634 (PMC7766033; doi:10.3390/biomedicines8120634)
Supplement: Supplementary file 1 [file biomedicines-08-00634-s001.zip › Supplementary Table 2.xlsx]

## Sheet: FP9 Vs Mock
Probeset ID	Gene Symbol	Gene Title	RefSeq Transcript ID	p-value	Fold-change
GgaAffx.9949.1.S1_at	ADRA2C	adrenoceptor alpha 2C	XM_004936302	6.56672e-19	2.07787
GgaAffx.9935.1.S1_at	SLCO5A1	solute carrier organic anion transporter family, member 5A1	XM_418287	2.00634e-12	1.92032
GgaAffx.9910.1.S1_s_at	GRIN3A	glutamate receptor, ionotropic, N-methyl-D-aspartate 3A	XM_001232181 /// XM_004949498	1.42147e-35	2.82454
GgaAffx.9863.1.S1_at	FAXC	failed axon connections homolog (Drosophila)	XM_426188	2.57107e-18	1.91087
GgaAffx.9854.3.S1_s_at	CHD7	chromodomain helicase DNA binding protein 7	NM_001077586	2.90993e-62	5.50581
GgaAffx.9854.2.S1_s_at	CHD7	chromodomain helicase DNA binding protein 7	NM_001077586	3.5822e-43	4.46174
GgaAffx.9854.1.S1_at	CHD7	chromodomain helicase DNA binding protein 7	NM_001077586	2.55764e-69	5.08021
GgaAffx.9828.1.S1_at	CRYBG3	beta-gamma crystallin domain containing 3	XM_003640472 /// XR_211209	2.19461e-06	1.67868
GgaAffx.9822.2.S1_s_at	HACE1	HECT domain and ankyrin repeat containing E3 ubiquitin protein ligase 1	NM_001031078 /// NM_001278155	9.21235e-14	1.54986
GgaAffx.9822.1.S1_at	HACE1	HECT domain and ankyrin repeat containing E3 ubiquitin protein ligase 1	NM_001031078 /// NM_001278155	1.63564e-10	1.54534
GgaAffx.9807.2.S1_s_at	HOOK3	hook microtubule-tethering protein 3	XM_003643039 /// XM_004949342	3.01301e-09	1.85563
GgaAffx.9807.1.S1_at	HOOK3	hook microtubule-tethering protein 3	XM_003643039 /// XM_004949342	6.16128e-19	2.26585
GgaAffx.9785.3.S1_s_at	CBLB	Cbl proto-oncogene B, E3 ubiquitin protein ligase	XM_004938278 /// XM_416621	1.31387e-07	1.51271
GgaAffx.9782.1.S1_at	AIM1	absent in melanoma 1	XM_004940348 /// XM_004940349 /// XM_419809	1.47579e-10	1.82979
GgaAffx.9773.2.S1_s_at	TMEM68	transmembrane protein 68	NM_001031021	7.87422e-12	1.57205
GgaAffx.9763.1.S1_s_at	TRIM14	tripartite motif containing 14	NM_001031431	5.15233e-19	1.67204
GgaAffx.9754.1.S1_s_at	OSTM1	osteopetrosis associated transmembrane protein 1	NM_001031077	1.68551e-13	1.81906
GgaAffx.9751.1.S1_at	SHB	Src homology 2 domain containing adaptor protein B	XM_424863	3.73011e-09	1.70768
GgaAffx.9739.1.S1_s_at	RIOK2	RIO kinase 2	NM_001006581	6.16325e-17	1.58026
GgaAffx.9662.1.S1_at	GNA11 /// GNAQ	guanine nucleotide binding protein (G protein), alpha 11 (Gq class) /// guanine nucleot	NM_001031427 /// NM_204234	1.25206e-21	3.26209
GgaAffx.9661.1.S1_at	GNA11 /// GNAQ	guanine nucleotide binding protein (G protein), alpha 11 (Gq class) /// guanine nucleot	NM_001031427 /// NM_204234	1.35882e-17	2.1184
GgaAffx.9658.1.S1_at	VPS13A	vacuolar protein sorting 13 homolog A (S. cerevisiae)	NM_001277836	1.0538e-10	1.91152
GgaAffx.9657.1.S1_at	VPS13A	vacuolar protein sorting 13 homolog A (S. cerevisiae)	NM_001277836	2.82119e-06	1.68843
GgaAffx.9654.2.S1_s_at	VPS13A	vacuolar protein sorting 13 homolog A (S. cerevisiae)	NM_001277836	1.94103e-05	1.59586
GgaAffx.9633.1.S1_s_at	B4GALT6	UDP-Gal:betaGlcNAc beta 1,4- galactosyltransferase, polypeptide 6	NM_001031016	6.69499e-24	4.20378
GgaAffx.9603.1.S1_at	PTAR1	protein prenyltransferase alpha subunit repeat containing 1	XM_004949155 /// XM_004949156 /// XM_004949157 /// XM_429159	2.71011e-12	1.64991
GgaAffx.9602.1.S1_at	APBA1	amyloid beta (A4) precursor protein-binding, family A, member 1	XM_004949150 /// XM_004949151 /// XM_004949152 /// XM_004949153 /// XM_004949154 /// XM	3.96829e-08	1.50677
GgaAffx.9585.1.S1_s_at	HAUS6	HAUS augmin-like complex, subunit 6	NM_001031421	1.96621e-08	1.97866
GgaAffx.9580.2.S1_s_at	MLLT3	myeloid/lymphoid or mixed-lineage leukemia; translocated to, 3	XM_004949129 /// XM_004949130 /// XM_004949131 /// XM_424818	3.74813e-15	2.2695
GgaAffx.9580.1.S1_at	MLLT3	myeloid/lymphoid or mixed-lineage leukemia; translocated to, 3	XM_004949129 /// XM_004949130 /// XM_004949131 /// XM_424818	3.15967e-12	1.91008
GgaAffx.9571.1.S1_s_at	WASF1	WAS protein family, member 1	XM_004940308 /// XM_004940309 /// XM_419791	2.77486e-16	1.63678
GgaAffx.9530.1.S1_at	SLC22A15	solute carrier family 22, member 15	XM_416558 /// XR_211174 /// XR_211175	4.97721e-11	1.61087
GgaAffx.9525.1.S1_at	LYAR	Ly1 antibody reactive	XM_004936167 /// XM_420792	6.43144e-44	3.73438
GgaAffx.9524.1.S1_at	MAP1B	microtubule-associated protein 1B	NM_205246 /// XM_001231728 /// XM_004937370 /// XM_004937371	3.90563e-10	1.74683
GgaAffx.9520.1.S1_s_at	TMEM128	transmembrane protein 128	NM_001031163	2.30804e-15	2.16541
GgaAffx.9520.1.S1_at	---	---	---	1.38266e-12	2.10554
GgaAffx.9513.1.S1_at	DRD5	dopamine receptor D5	XM_004936301	1.18742e-29	2.58712
GgaAffx.9508.1.S1_at	---	---	---	2.41694e-15	1.86631
GgaAffx.9501.1.S1_at	RWDD1	RWD domain containing 1	NM_001031075	3.71977e-33	1.53925
GgaAffx.9494.1.S1_s_at	FAM169A	family with sequence similarity 169, member A	XM_004937357 /// XM_429149	1.02575e-55	4.43592
GgaAffx.9494.1.S1_at	FAM169A	family with sequence similarity 169, member A	XM_004937357 /// XM_429149	9.09373e-57	5.68137
GgaAffx.9485.1.S1_at	ABHD3	abhydrolase domain containing 3	XM_004939768 /// XM_419156	1.95633e-19	2.16368
GgaAffx.9484.1.S1_s_at	KPNA5	karyopherin alpha 5 (importin alpha 6)	XM_004940285 /// XM_004940286 /// XM_004940287 /// XM_419770	7.80523e-21	2.07161
GgaAffx.9484.1.S1_at	KPNA5	karyopherin alpha 5 (importin alpha 6)	XM_004940285 /// XM_004940286 /// XM_004940287 /// XM_419770	4.9693e-20	2.11522
GgaAffx.9464.1.S1_at	DCBLD1	discoidin, CUB and LCCL domain containing 1	XM_004940282 /// XM_419767	2.84903e-10	1.62107
GgaAffx.9436.1.S1_at	CLVS2	clavesin 2	XM_426173	5.79012e-15	2.09641
GgaAffx.9423.1.S1_at	LOC101751894 /// SOGA3	protein SOGA3-like /// SOGA family member 3	XM_004939739 /// XM_004940242 /// XM_004940243 /// XM_004940244 /// XM_004940245 /// XM	1.75061e-19	2.49322
GgaAffx.9422.1.S1_at	PTGER4	prostaglandin E receptor 4 (subtype EP4)	NM_001081503	8.42402e-12	1.93352
GgaAffx.9411.1.S1_s_at	HOMER1	homer scaffolding protein 1	XM_004937325 /// XM_424768	1.48533e-27	2.59581
GgaAffx.9411.1.S1_at	HOMER1	homer scaffolding protein 1	XM_004937325 /// XM_424768	4.69143e-29	2.63729
GgaAffx.9401.1.S1_at	SMCHD1	structural maintenance of chromosomes flexible hinge domain containing 1	XM_419144	1.35049e-05	1.52655
GgaAffx.9392.1.S1_at	MAST4	microtubule associated serine/threonine kinase family member 4	XM_004937299 /// XM_004937300 /// XM_004937301 /// XM_004937302 /// XM_004937303 /// XM	6.56284e-14	1.63506
GgaAffx.9374.1.S1_s_at	TRAPPC13	trafficking protein particle complex 13	NM_001006577 /// NM_001194996	1.45474e-11	1.56431
GgaAffx.9370.1.S1_at	PPWD1	peptidylprolyl isomerase domain and WD repeat containing 1	XM_424751	5.68246e-10	1.50625
GgaAffx.9364.1.S1_at	SREK1IP1	SREK1-interacting protein 1	XM_004937278 /// XM_424747	4.2276e-14	1.62723
GgaAffx.9363.1.S1_at	RGS7BP	regulator of G-protein signaling 7 binding protein	XM_001234191	1.28701e-30	2.79521
GgaAffx.9351.1.S1_at	LOC101749286	zinc finger SWIM domain-containing protein 6-like	XM_004949826	8.68984e-17	2.20161
GgaAffx.9347.1.S1_at	ELOVL7	ELOVL fatty acid elongase 7	NM_001197310	2.15065e-19	1.8075
GgaAffx.9344.1.S1_s_at	GPBP1	GC-rich promoter binding protein 1	XM_003642946	4.08489e-29	1.93455
GgaAffx.9335.1.S1_at	SLC38A9	solute carrier family 38, member 9	XM_004937241 /// XM_004937242 /// XM_004937243 /// XM_004937244 /// XM_424731	1.01163e-09	1.51071
GgaAffx.9304.1.S1_at	FAM131B	family with sequence similarity 131, member B	XM_001231385 /// XM_004938125 /// XM_004938126 /// XM_004938127 /// XM_004938128 /// XM	1.30849e-08	1.61017
GgaAffx.9299.1.S1_at	PCSK1	proprotein convertase subtilisin/kexin type 1	XM_003643060	2.63681e-16	2.53797
GgaAffx.9212.6.S1_s_at	PROM1	prominin 1	NM_001031162 /// NM_001291649 /// NM_001291651 /// NM_001291652 /// NM_001291653 /// XM	3.26399e-10	1.74279
GgaAffx.9212.1.S1_s_at	PROM1	prominin 1	NM_001031162 /// NM_001291649 /// NM_001291651 /// NM_001291652 /// NM_001291653 /// XM	1.9469e-05	1.53582
GgaAffx.9184.1.S1_at	HEATR1	HEAT repeat containing 1	XM_004935466 /// XM_422958	3.13913e-11	2.06704
GgaAffx.916.1.S1_at	HS3ST3A1 /// LOC769421	heparan sulfate (glucosamine) 3-O-sulfotransferase 3A1 /// heparan sulfate glucosamine	XM_001232777 /// XM_003642322	2.07101e-43	2.52024
GgaAffx.9143.4.S1_s_at	TRAPPC10	trafficking protein particle complex 10	XM_003640505	7.26267e-24	2.43944
GgaAffx.9143.3.S1_s_at	TRAPPC10	trafficking protein particle complex 10	XM_003640505	2.09438e-17	2.18555
GgaAffx.9143.2.S1_at	---	---	---	2.70681e-28	2.09305
GgaAffx.9142.1.S1_at	PPARGC1A	peroxisome proliferator-activated receptor gamma, coactivator 1 alpha	NM_001006457	8.38572e-13	1.67154
GgaAffx.9131.1.S1_s_at	PI4K2B	Phosphatidylinositol 4-kinase type 2 beta; Phosphatidylinositol 4-kinase type 2-beta [S	NM_001031157	1.87355e-14	1.68997
GgaAffx.9130.1.S1_at	---	---	---	8.56479e-26	1.62759
GgaAffx.9117.5.S1_s_at	MAN1A2	mannosidase, alpha, class 1A, member 2	XM_416490	1.56688e-09	1.62205
GgaAffx.9117.4.S1_s_at	MAN1A2	mannosidase, alpha, class 1A, member 2	XM_416490	4.36393e-16	2.08113
GgaAffx.9105.1.S1_at	STIM2	stromal interaction molecule 2	XM_004936132 /// XM_004936133 /// XM_004936134 /// XM_420749	3.84645e-45	2.27936
GgaAffx.9095.1.S1_at	NWD2	NACHT and WD repeat domain containing 2	XM_426345	2.57826e-57	4.08679
GgaAffx.9074.1.S1_at	GPR155	G protein-coupled receptor 155	XM_004942729 /// XM_004942730 /// XM_004942731 /// XM_004942732 /// XM_424099 /// XR_21	8.47662e-10	1.63786
GgaAffx.9072.1.A1_at	---	---	---	1.57329e-08	1.50709
GgaAffx.9036.1.S1_at	BEND4	BEN domain containing 4	XM_004936075 /// XM_420730	2.21855e-63	4.16693
GgaAffx.9018.1.S1_at	NUP50	nucleoporin 50kDa	NM_001012541	1.80332e-26	1.60053
GgaAffx.8992.1.S1_at	SULT4A1	sulfotransferase family 4A, member 1	XM_416456	4.39499e-11	1.55497
GgaAffx.8978.2.S1_s_at	TTLL1	tubulin tyrosine ligase-like family member 1	XM_004938020 /// XM_004938021 /// XM_004938022 /// XM_004938023 /// XM_416450 /// XR_21	9.86662e-15	1.75371
GgaAffx.8923.1.A1_at	---	---	---	3.63356e-13	2.35355
GgaAffx.8910.2.S1_s_at	DNAJB14	DnaJ (Hsp40) homolog, subfamily B, member 14	NM_001031375	6.48844e-19	1.61308
GgaAffx.8910.1.S1_s_at	DNAJB14	DnaJ (Hsp40) homolog, subfamily B, member 14	NM_001031375	1.97634e-22	1.55132
GgaAffx.8907.1.S1_at	---	---	---	4.96276e-45	2.19038
GgaAffx.8905.1.S1_at	MEX3A	mex-3 RNA binding family member A	XM_004948170	9.8789e-19	1.91623
GgaAffx.8875.1.S1_at	GNG4	guanine nucleotide binding protein (G protein), gamma 4	XM_001233857 /// XM_004935468 /// XM_004935469 /// XM_004935470 /// XM_004935471 /// XM	1.67988e-35	3.07136
GgaAffx.8873.2.S1_at	HBS1L	HBS1-like translational GTPase	NM_001031073 /// XM_001234090 /// XM_004935729 /// XM_004935730 /// XM_004935731 /// XR	2.27162e-10	1.69264
GgaAffx.8873.1.S1_at	HBS1L	HBS1-like translational GTPase	NM_001031073 /// XM_001234090 /// XM_004935729 /// XM_004935730 /// XM_004935731 /// XR	1.01877e-27	2.23975
GgaAffx.8789.1.S1_at	HECA	hdc homolog, cell cycle regulator	XM_419714	3.94436e-32	2.77311
GgaAffx.8763.1.S1_s_at	DOK6	docking protein 6	XM_004935213 /// XM_004935214 /// XM_004935215 /// XM_004935216 /// XM_004935217 /// XM	5.997e-15	1.8219
GgaAffx.876.1.S1_s_at	SNAP29	synaptosomal-associated protein, 29kDa	NM_001030652	1.53482e-29	1.66043
GgaAffx.8741.1.S1_at	LONRF1	LON peptidase N-terminal domain and ring finger 1	XM_420695	2.98673e-12	1.79628
GgaAffx.8679.1.S1_s_at	ATP6V1H	ATPase, H+ transporting, lysosomal 50/57kDa, V1 subunit H	NM_001197326	2.15904e-23	1.6675
GgaAffx.8673.1.S1_at	OPRM1	opioid receptor, mu 1	XM_003640960	2.94821e-17	2.32084
GgaAffx.8655.1.S1_s_at	FAT1	FAT atypical cadherin 1	XM_004935990 /// XM_004935991 /// XM_004935992 /// XM_004935993 /// XM_004935994 /// XM	3.17472e-14	1.84087
GgaAffx.864.1.S1_at	UVSSA	UV-stimulated scaffold protein A	XM_004936232 /// XM_420845 /// XR_210671	2.48098e-12	1.64161
GgaAffx.8630.2.S1_s_at	C25H1ORF43	chromosome 25 open reading frame, human C1orf43	NM_001031590 /// NM_001305796	1.07809e-17	1.60536
GgaAffx.8604.1.S1_at	UTP15	UTP15, U3 small nucleolar ribonucleoprotein, homolog (S. cerevisiae)	NM_001012606	3.58038e-32	2.32285
GgaAffx.856.1.S1_s_at	PRDM10	PR domain containing 10	XM_003642586 /// XM_004947974 /// XM_004947975 /// XM_004947976 /// XM_004947977 /// XM	2.13036e-13	1.7404
GgaAffx.8536.1.S1_at	CELSR1	cadherin, EGF LAG seven-pass G-type receptor 1	XM_004934766 /// XM_004934767 /// XM_004934768 /// XM_004934769 /// XM_004934770 /// XM	1.10511e-09	1.54536
GgaAffx.8518.1.S1_at	LMBRD2	LMBR1 domain containing 2	NM_001031579	4.54805e-25	2.17944
GgaAffx.8508.1.S1_s_at	SOGA2	SOGA family member 2	XM_004939740 /// XM_004939741 /// XM_004939742 /// XM_004939743 /// XM_004939744 /// XM	4.71008e-18	2.04439
GgaAffx.8463.1.S1_at	DMXL2	Dmx-like 2	XM_003641847	1.48816e-07	1.60194
GgaAffx.8420.1.S1_at	VAT1L	vesicle amine transport 1-like	XM_004944255 /// XM_427969	1.20537e-06	1.53023
GgaAffx.8419.5.S1_s_at	SOS1	son of sevenless homolog 1 (Drosophila)	XM_003640931	6.80855e-29	3.07521
GgaAffx.8419.4.S1_at	SOS1	son of sevenless homolog 1 (Drosophila)	XM_003640931	1.67442e-09	1.62516
GgaAffx.8419.3.S1_s_at	SOS1	son of sevenless homolog 1 (Drosophila)	XM_003640931	8.40356e-13	1.98101
GgaAffx.8419.1.S1_s_at	SOS1	son of sevenless homolog 1 (Drosophila)	XM_003640931	2.00415e-17	2.09747
GgaAffx.8398.1.S1_s_at	LPCAT1	lysophosphatidylcholine acyltransferase 1	XM_004935171 /// XM_419059 /// XR_210344	8.12704e-34	1.951
GgaAffx.8393.3.S1_s_at	GRAMD4	GRAM domain containing 4	XM_003640337 /// XM_004934771 /// XM_004934772	5.95106e-59	3.16755
GgaAffx.8354.1.A1_at	---	---	---	8.65864e-27	2.36339
GgaAffx.8351.1.S1_at	TMEM245	transmembrane protein 245	XM_419042	4.23463e-11	1.63803
GgaAffx.8350.1.S1_at	TMEM245	transmembrane protein 245	XM_419042	2.40105e-26	1.91092
GgaAffx.834.1.S1_at	RC3H2	ring finger and CCCH-type domains 2	XM_004946005 /// XM_004946006 /// XM_415394	1.94629e-11	1.71399
GgaAffx.8298.1.S1_at	UPP1	uridine phosphorylase 1	XM_004935135 /// XM_004935136 /// XM_004935137 /// XM_419026	3.79192e-30	3.10733
GgaAffx.8293.2.S1_s_at	NSUN2	NOP2/Sun RNA methyltransferase family, member 2	NM_001031004	1.67628e-21	2.18808
GgaAffx.8258.1.S1_at	2006-03-01	membrane-associated ring finger (C3HC4) 6, E3 ubiquitin protein ligase	XM_419012	1.12006e-14	1.54966
GgaAffx.8231.1.S1_s_at	WNK1	WNK lysine deficient protein kinase 1	XM_001235130 /// XM_004937927 /// XM_004937928 /// XM_004937929 /// XM_004937930	6.23865e-08	1.60634
GgaAffx.8204.2.S1_s_at	ZBTB2	zinc finger and BTB domain containing 2	NM_001031070	1.73166e-31	2.35809
GgaAffx.8188.1.S1_at	KIAA1551	KIAA1551	XM_416367	0.000642256	1.57844
GgaAffx.8187.1.S1_at	KIAA1551	KIAA1551	XM_416367	8.38388e-17	1.52054
GgaAffx.8135.1.S1_at	KDM7A	lysine (K)-specific demethylase 7A	XM_416344	1.22541e-16	2.56434
GgaAffx.807.1.S1_s_at	ANKRD12	ankyrin repeat domain 12	XM_423591 /// XR_211704	1.00052e-05	1.59587
GgaAffx.8064.1.S1_s_at	PAK1IP1	PAK1 interacting protein 1	NM_001030999	4.81989e-29	1.65435
GgaAffx.8053.1.S1_at	JARID2	jumonji, AT rich interactive domain 2	NM_001012862	4.61965e-31	2.19852
GgaAffx.8049.3.S1_s_at	MCUR1	mitochondrial calcium uniporter regulator 1	XM_418928	1.41269e-16	1.66742
GgaAffx.8032.1.S1_at	E2F3	E2F transcription factor 3	XM_418915	1.99409e-19	2.10284
GgaAffx.8019.1.S1_at	ATP9B	ATPase, class II, type 9B	NM_001030996 /// XM_003640746 /// XM_004935097	1.42216e-39	2.9792
GgaAffx.8014.1.S1_at	---	---	---	1.27405e-12	1.59512
GgaAffx.7984.1.S1_at	RASEF	RAS and EF-hand domain containing	XM_003643027 /// XM_004949182	6.12451e-24	2.60997
GgaAffx.7949.1.S1_s_at	FMNL2	formin-like 2	XM_001234980 /// XM_004943034 /// XM_004943035 /// XM_004943036 /// XM_004943037 /// XM	2.14601e-08	1.60435
GgaAffx.7936.2.S1_s_at	BRD9	bromodomain containing 9	XM_418893	1.25207e-23	1.6298
GgaAffx.7921.1.S1_at	RIF1	replication timing regulatory factor 1	XM_422162	3.37072e-10	1.9176
GgaAffx.7852.1.S1_at	PTGER2	prostaglandin E receptor 2 (subtype EP2), 53kDa	NM_001083365	7.10285e-13	1.64704
GgaAffx.7833.1.S1_s_at	GNG2	guanine nucleotide binding protein (G protein), gamma 2	NM_001097528	6.83046e-24	1.64435
GgaAffx.7749.1.S1_at	MDGA2	MAM domain containing glycosylphosphatidylinositol anchor 2	XM_421454	4.40016e-09	1.60665
GgaAffx.7693.2.S1_s_at	ELP4	elongator acetyltransferase complex subunit 4	XM_004941336 /// XM_004941337 /// XM_004941338 /// XM_426160	1.40816e-18	1.5619
GgaAffx.7693.2.S1_at	ELP4	elongator acetyltransferase complex subunit 4	XM_004941336 /// XM_004941337 /// XM_004941338 /// XM_426160	1.21874e-23	1.78551
GgaAffx.7666.1.S1_at	---	---	---	2.32604e-50	2.40593
GgaAffx.7631.1.S1_at	QSER1	glutamine and serine rich 1	NM_001199414	3.27689e-15	1.85826
GgaAffx.7611.2.S1_s_at	CLASP2	cytoplasmic linker associated protein 2	NM_001177385	7.26979e-11	1.64201
GgaAffx.7572.1.S1_at	PPM1A	protein phosphatase, Mg2+/Mn2+ dependent, 1A	XM_004936453 /// XM_004936454 /// XM_004936455 /// XM_421422	3.00605e-18	1.74608
GgaAffx.7538.2.S1_s_at	KIAA1109	KIAA1109	XM_004941211 /// XM_004941212 /// XM_004941213 /// XM_004941214 /// XM_004941215 /// XM	3.762e-11	1.68278
GgaAffx.7531.1.S1_s_at	LUC7L2	LUC7-like 2 (S. cerevisiae)	NM_001030755	1.75455e-15	1.63869
GgaAffx.7508.1.S1_at	SGPP1	sphingosine-1-phosphate phosphatase 1	XM_426472	1.5647e-08	1.73963
GgaAffx.7462.1.A1_at	AKAP5	A kinase (PRKA) anchor protein 5	XM_430060	1.10843e-15	1.77875
GgaAffx.7330.2.S1_s_at	SCYL2	SCY1-like, kinase-like 2	NM_001030751	5.80186e-10	1.67671
GgaAffx.7330.1.S1_at	SCYL2	SCY1-like, kinase-like 2	NM_001030751	3.2249e-12	1.81792
GgaAffx.7314.1.S1_at	PDE10A	phosphodiesterase 10A	XM_004935551 /// XM_004935552 /// XM_004935553 /// XM_004935554 /// XM_004935555 /// XM	1.14492e-23	2.0518
GgaAffx.7310.1.S1_at	PDE10A	phosphodiesterase 10A	XM_004935551 /// XM_004935552 /// XM_004935553 /// XM_004935554 /// XM_004935555 /// XM	4.85908e-12	1.73897
GgaAffx.7289.1.S1_at	PDE10A	phosphodiesterase 10A	XM_004935551 /// XM_004935552 /// XM_004935553 /// XM_004935554 /// XM_004935555 /// XM	1.23327e-20	2.61666
GgaAffx.7284.1.S1_at	DYNC1LI1	dynein, cytoplasmic 1, light intermediate chain 1	NM_001167737	5.36383e-26	1.50731
GgaAffx.7265.1.S1_at	CDK17	cyclin-dependent kinase 17	XM_003640361 /// XM_004937649 /// XM_004937650 /// XM_416161	7.5079e-22	1.89269
GgaAffx.7261.2.S1_s_at	LOC101750338	malignant fibrous histiocytoma-amplified sequence 1 homolog	XM_004941155	2.96075e-16	1.96504
GgaAffx.7261.2.S1_at	LOC101750338	malignant fibrous histiocytoma-amplified sequence 1 homolog	XM_004941155	1.68414e-20	2.18779
GgaAffx.7253.1.S1_at	EOMES	eomesodermin	XM_004939417 /// XM_004939418 /// XM_004939419 /// XM_426003	3.40379e-13	1.55238
GgaAffx.7234.1.S1_s_at	RABGGTB	Rab geranylgeranyltransferase, beta subunit	XM_004936907 /// XM_004936908 /// XM_004936909 /// XM_004936910 /// XM_004936911 /// XM	1.10369e-13	1.63416
GgaAffx.7232.2.S1_s_at	SLC44A5	solute carrier family 44, member 5	XM_004936912 /// XM_004936913 /// XM_004936914 /// XM_426673	2.2523e-14	1.77404
GgaAffx.7229.3.S1_s_at	METAP2	methionyl aminopeptidase 2	NM_001006233	5.06257e-17	1.64066
GgaAffx.7220.1.S1_at	WDR20	WD repeat domain 20	XM_003641434 /// XM_004936329 /// XM_004936330 /// XM_004936331 /// XM_004936332 /// XM	1.11347e-11	1.57738
GgaAffx.7214.1.S1_at	WNT10A	wingless-type MMTV integration site family, member 10A	NM_001006590	6.73784e-28	3.33544
GgaAffx.7190.1.S1_s_at	PLXNC1	plexin C1	XM_416143	6.32342e-10	1.57719
GgaAffx.7178.3.S1_s_at	LRRC7	leucine rich repeat containing 7	XM_003641695 /// XM_004936886 /// XM_004936887 /// XM_004936888 /// XM_004936889 /// XM	1.46574e-27	3.42348
GgaAffx.7178.1.S1_s_at	LRRC7	leucine rich repeat containing 7	XM_003641695 /// XM_004936886 /// XM_004936887 /// XM_004936888 /// XM_004936889 /// XM	2.07108e-14	1.84109
GgaAffx.7090.1.S1_x_at	---	---	---	1.01274e-10	1.66871
GgaAffx.7070.1.S1_s_at	CCNK	cyclin K	NM_001031209	8.50212e-15	1.66844
GgaAffx.7034.1.S1_at	TAF5L	TAF5-like RNA polymerase II, p300/CBP-associated factor (PCAF)-associated factor, 65kDa	XM_419579	2.8555e-13	1.80705
GgaAffx.7006.1.S1_s_at	FIGN	fidgetin	XM_004942816 /// XM_004942817 /// XM_004942818 /// XM_004942819	2.76337e-19	1.97554
GgaAffx.7003.1.S1_at	---	---	---	1.05735e-10	1.54665
GgaAffx.6975.1.S1_at	PCNXL2	pecanex-like 2 (Drosophila)	XM_003640954	3.57364e-13	1.6683
GgaAffx.6974.1.S1_s_at	PCNXL2	pecanex-like 2 (Drosophila)	XM_003640954	4.77679e-16	1.72568
GgaAffx.6970.1.S1_s_at	LOC428586	mitogen-activated protein kinase kinase kinase MLK4-like	XM_003640952	4.05467e-25	1.89836
GgaAffx.6948.3.S1_s_at	TMTC2	transmembrane and tetratricopeptide repeat containing 2	XM_416123	1.56769e-09	1.67798
GgaAffx.6948.2.S1_s_at	TMTC2	transmembrane and tetratricopeptide repeat containing 2	XM_416123	9.61054e-58	2.52145
GgaAffx.6948.1.S1_at	TMTC2	transmembrane and tetratricopeptide repeat containing 2	XM_416123	4.60127e-36	2.31508
GgaAffx.6926.1.S1_at	PPP4R4	protein phosphatase 4, regulatory subunit 4	XM_004941896 /// XM_421339	1.48792e-08	1.60522
GgaAffx.6895.1.S1_at	CERS6	ceramide synthase 6	XM_001233813 /// XM_004942776 /// XM_004942777	2.00967e-27	2.40142
GgaAffx.6859.2.S1_s_at	MTHFD2L	methylenetetrahydrofolate dehydrogenase (NADP+ dependent) 2-like	XM_001233662 /// XM_004941086	3.75764e-08	1.56812
GgaAffx.6859.1.S1_at	MTHFD2L	methylenetetrahydrofolate dehydrogenase (NADP+ dependent) 2-like	XM_001233662 /// XM_004941086	6.01796e-21	2.35344
GgaAffx.6799.1.S1_s_at	FBXO8	F-box protein 8	NM_001006446	7.2428e-19	1.90494
GgaAffx.6796.1.S1_s_at	TRIP11	thyroid hormone receptor interactor 11	XM_421324	2.65676e-13	1.60889
GgaAffx.6783.2.S1_s_at	PPP4R3A	protein phosphatase 4, regulatory subunit 3A	XM_004941869 /// XM_004941870 /// XM_421321	3.91582e-15	2.03912
GgaAffx.6766.1.S1_at	GPR68	G protein-coupled receptor 68	XM_004941925	1.1654e-09	1.6616
GgaAffx.6764.1.S1_at	ZBTB18	zinc finger and BTB domain containing 18	XM_426137	1.02249e-45	3.1638
GgaAffx.6732.1.S1_s_at	TRAPPC11	trafficking protein particle complex 11	NM_001031536	6.53264e-16	1.53953
GgaAffx.6710.1.S1_at	SPATA7	spermatogenesis associated 7	XM_004941852 /// XM_004941853 /// XM_421307	1.77055e-09	1.62945
GgaAffx.6696.1.S1_at	---	---	---	1.90234e-12	1.62576
GgaAffx.6696.1.A1_at	---	---	---	2.21509e-30	2.85438
GgaAffx.6664.1.S1_at	BIRC6	baculoviral IAP repeat containing 6	XM_419512	1.11328e-21	1.5799
GgaAffx.6570.1.S1_at	CCSER1	coiled-coil serine-rich protein 1	XM_004941035 /// XM_004941036 /// XM_004941037 /// XM_004941038 /// XM_004941039 /// XM	1.30711e-19	1.9428
GgaAffx.6518.2.S1_s_at	CNOT6L	CCR4-NOT transcription complex, subunit 6-like	XM_004941023 /// XM_420472	1.68733e-26	2.80581
GgaAffx.6518.1.S1_at	CNOT6L	CCR4-NOT transcription complex, subunit 6-like	XM_004941023 /// XM_420472	1.89816e-31	3.18015
GgaAffx.6487.4.S1_s_at	TMEM63B	transmembrane protein 63B	XM_004935399 /// XM_004935400 /// XM_004935401 /// XM_419493	4.40659e-11	1.64819
GgaAffx.6487.1.S1_at	TMEM63B	transmembrane protein 63B	XM_004935399 /// XM_004935400 /// XM_004935401 /// XM_419493	1.42181e-12	1.72207
GgaAffx.6467.1.S1_s_at	ZDHHC17	zinc finger, DHHC-type containing 17	NM_001030745	2.50993e-08	1.62063
GgaAffx.644.2.S1_s_at	MAP2K4	mitogen-activated protein kinase kinase 4	XM_004946065 /// XM_415583	8.44591e-07	1.6489
GgaAffx.644.1.S1_at	MAP2K4	mitogen-activated protein kinase kinase 4	XM_004946065 /// XM_415583	3.15408e-16	1.52513
GgaAffx.6434.1.S1_s_at	CCDC107	coiled-coil domain containing 107	XM_429533	2.4473e-28	2.01976
GgaAffx.6423.3.S1_s_at	KCNC2	potassium voltage-gated channel, Shaw-related subfamily, member 2	XM_001235254	6.01996e-09	1.55128
GgaAffx.6423.2.S1_at	KCNC2	potassium voltage-gated channel, Shaw-related subfamily, member 2	XM_001235254	4.4633e-35	4.47216
GgaAffx.6405.2.S1_s_at	HSPA4L	heat shock 70kDa protein 4-like	NM_001012576	3.1605e-30	3.06873
GgaAffx.6405.1.S1_at	HSPA4L	heat shock 70kDa protein 4-like	NM_001012576	5.57511e-53	2.69647
GgaAffx.6392.1.S1_at	DMRT3	doublesex and mab-3 related transcription factor 3	XM_429193	3.24959e-10	1.53666
GgaAffx.6369.2.S1_s_at	PLK3	polo-like kinase 3	XM_004936724 /// XM_422425	6.25102e-11	1.80339
GgaAffx.6341.2.S1_s_at	FAM160A1	family with sequence similarity 160, member A1	XR_026773	3.78882e-12	1.51726
GgaAffx.6300.1.S1_at	PRMT9	protein arginine methyltransferase 9	XM_004940977 /// XM_004940978 /// XM_004940979 /// XM_420435	4.85552e-28	1.61636
GgaAffx.6286.1.S1_s_at	PRKCE	protein kinase C, epsilon	XM_419464	8.97971e-09	1.54493
GgaAffx.623.1.S1_at	YTHDF2	YTH domain family, member 2	XM_003642575 /// XM_004947713 /// XM_004947714	9.10204e-26	1.86864
GgaAffx.6222.2.S1_s_at	UBR2	ubiquitin protein ligase E3 component n-recognin 2	XM_004935341 /// XM_004935342 /// XM_004935343 /// XM_419446	6.50662e-19	1.51564
GgaAffx.6212.1.S1_at	CAND1	cullin-associated and neddylation-dissociated 1	XM_416078	1.98127e-43	1.77029
GgaAffx.6182.1.S1_at	---	---	---	7.70437e-17	1.69992
GgaAffx.6163.1.S1_at	CLGN	calmegin	XM_004940941 /// XM_004940942 /// XM_004940943 /// XM_004940944 /// XM_004940945 /// XM	2.21199e-43	3.37792
GgaAffx.6161.1.S1_s_at	PTPRE	protein tyrosine phosphatase, receptor type, E	XM_004942357 /// XM_004942358 /// XM_421821	5.1485e-23	2.69962
GgaAffx.6114.1.S1_at	RASGRP1	RAS guanyl releasing protein 1 (calcium and DAG-regulated)	NM_001031199 /// XM_004941732 /// XM_004941733 /// XM_004941734 /// XM_004941735 /// XR	5.27674e-21	2.81303
GgaAffx.6112.1.S1_at	RASGRP1	RAS guanyl releasing protein 1 (calcium and DAG-regulated)	NM_001031199 /// XM_004941732 /// XM_004941733 /// XM_004941734 /// XM_004941735 /// XR	3.5885e-09	1.71558
GgaAffx.6102.5.S1_s_at	DYNC1I1	dynein, cytoplasmic 1, intermediate chain 1	XM_001234409 /// XM_003640685 /// XM_004939311 /// XM_004939312 /// XM_004939313 /// XM	1.61885e-11	1.78886
GgaAffx.6071.1.S1_at	MFAP3L	microfibrillar-associated protein 3-like	XM_426287	1.01415e-20	2.09801
GgaAffx.605.5.S1_at	PCDHA13 /// PCDHA5 /// PCDHA8	protocadherin alpha 13 /// protocadherin alpha 5 /// protocadherin alpha 8	NM_001111135 /// NM_001111136 /// NM_001111138	7.36052e-15	1.74848
GgaAffx.6049.2.S1_s_at	KATNBL1	katanin p80 subunit B-like 1	NM_001031198	1.52203e-30	2.15112
GgaAffx.6023.1.S1_at	TWF1	twinfilin actin-binding protein 1	NM_001030739 /// NM_001278095	3.51963e-09	1.71071
GgaAffx.6011.2.S1_s_at	ADAMTS20	ADAM metallopeptidase with thrombospondin type 1 motif, 20	XM_416037	6.47421e-11	1.57927
GgaAffx.5963.1.S1_at	RBM48	RNA binding motif protein 48	NM_001030974	4.44906e-20	1.64556
GgaAffx.5953.1.S1_at	TMEM168	transmembrane protein 168	XM_416021	3.69576e-07	1.51944
GgaAffx.5947.1.S1_s_at	BAG3	BCL2-associated athanogene 3	NM_001006505 /// XM_001233434	1.22961e-55	3.72954
GgaAffx.5941.1.S1_at	RGS10	regulator of G-protein signaling 10	XM_004942324 /// XM_421790	1.29387e-09	1.65291
GgaAffx.5933.1.S1_at	PEX1	peroxisomal biogenesis factor 1	XM_004939295 /// XM_004939296 /// XM_418655	1.37405e-47	2.21916
GgaAffx.5924.1.S1_at	SUSD4	sushi domain containing 4	XM_001233776 /// XM_004935302	6.99924e-31	3.58451
GgaAffx.5911.1.S1_s_at	WNT2	wingless-type MMTV integration site family member 2	XM_004937540 /// XM_416013	1.36862e-11	1.59802
GgaAffx.5864.1.S1_s_at	WDR26	WD repeat domain 26	XM_419389	1.27824e-30	1.8866
GgaAffx.5859.1.S1_at	PDZD8	PDZ domain containing 8	XM_426541	4.63489e-09	1.67312
GgaAffx.584.1.S1_at	SPHK1	sphingosine kinase 1	XM_004946119 /// XM_425374	3.07911e-08	1.52881
GgaAffx.5790.1.S1_at	LOC423240	uncharacterized LOC423240	XM_430032	1.84146e-29	1.54119
GgaAffx.5773.1.S1_s_at	NLGN1	neuroligin 1	NM_001081502	2.05518e-21	2.21676
GgaAffx.5748.1.S1_at	MAMLD1	mastermind-like domain containing 1	XM_003641088	6.37412e-08	1.57785
GgaAffx.5700.1.S1_at	CLIP4	CAP-GLY domain containing linker protein family, member 4	XM_004940186 /// XM_426112	1.853e-24	2.10401
GgaAffx.5648.1.S1_at	KCNK12	potassium channel, subfamily K, member 12	XM_003640904	6.04624e-79	9.39355
GgaAffx.5634.2.S1_s_at	FOXN2	forkhead box N2	NM_001039284	5.63721e-15	1.73145
GgaAffx.5634.1.S1_s_at	FOXN2	forkhead box N2	NM_001039284	1.40485e-19	2.18282
GgaAffx.561.1.S1_at	ZMPSTE24	zinc metallopeptidase STE24	XM_417720	9.58485e-29	1.65925
GgaAffx.5580.1.S1_s_at	ZNF618	zinc finger protein 618	XM_001234303	3.96891e-10	1.82331
GgaAffx.5573.3.S1_s_at	PLCB1	phospholipase C, beta 1 (phosphoinositide-specific)	XM_425261	7.63543e-10	1.82043
GgaAffx.5573.2.S1_s_at	PLCB1	phospholipase C, beta 1 (phosphoinositide-specific)	XM_425261	4.67003e-15	1.85265
GgaAffx.5573.1.S1_s_at	PLCB1	phospholipase C, beta 1 (phosphoinositide-specific)	XM_425261	7.82953e-14	1.65815
GgaAffx.5569.1.S1_s_at	PLCB1	phospholipase C, beta 1 (phosphoinositide-specific)	XM_425261	2.41073e-08	1.79149
GgaAffx.5564.1.S1_s_at	FAM199X	family with sequence similarity 199, X-linked	XM_003641087	6.18545e-11	1.9271
GgaAffx.5482.2.S1_s_at	ZNF800	zinc finger protein 800	NM_001199499	1.83109e-11	2.10397
GgaAffx.5482.2.S1_at	ZNF800	zinc finger protein 800	NM_001199499	3.81364e-06	1.52746
GgaAffx.5473.1.S1_at	RAPH1	Ras association (RalGDS/AF-6) and pleckstrin homology domains 1	XM_421961	3.6649e-10	1.6312
GgaAffx.5453.1.S1_s_at	MGA	MGA, MAX dimerization protein	XM_004941629 /// XM_004941630 /// XM_004941631 /// XM_004941632 /// XM_004941633 /// XM	1.1378e-15	1.65871
GgaAffx.5423.1.S1_at	ZBTB33	zinc finger and BTB domain containing 33	NM_001079729	2.55086e-09	1.61634
GgaAffx.5401.1.S1_at	DUSP5	dual specificity phosphatase 5	XM_421754	8.67426e-27	3.326
GgaAffx.5390.2.S1_s_at	SMNDC1	survival motor neuron domain containing 1	XM_004942274 /// XM_421753	7.54799e-15	2.0457
GgaAffx.5390.1.S1_at	SMNDC1	survival motor neuron domain containing 1	XM_004942274 /// XM_421753	1.50199e-17	2.48739
GgaAffx.539.1.S1_at	HTR1D	5-hydroxytryptamine (serotonin) receptor 1D, G protein-coupled	XM_003642559	2.71415e-15	2.20348
GgaAffx.5316.1.S1_at	CHST1	carbohydrate (keratan sulfate Gal-6) sulfotransferase 1	XM_426423	1.73135e-15	1.69704
GgaAffx.5246.1.S1_at	CASP10	caspase 10, apoptosis-related cysteine peptidase	XM_004942609 /// XM_004942610 /// XM_421936	1.53059e-17	1.99264
GgaAffx.5229.1.S1_at	LRRN1	leucine rich repeat neuronal 1	NM_001097539	1.92793e-11	1.70357
GgaAffx.5200.2.S1_s_at	CFLAR	CASP8 and FADD-like apoptosis regulator	NM_001202462	3.53013e-07	1.50597
GgaAffx.5200.2.S1_at	CFLAR	CASP8 and FADD-like apoptosis regulator	NM_001202462	4.96397e-10	1.5988
GgaAffx.5200.1.S1_at	CFLAR	CASP8 and FADD-like apoptosis regulator	NM_001202462	1.51051e-18	1.99813
GgaAffx.5194.1.S1_x_at	CLK1	CDC-like kinase 1	XM_003641583 /// XM_004942603	2.8354e-33	4.67463
GgaAffx.5194.1.A1_x_at	---	---	---	1.03808e-39	5.99348
GgaAffx.5193.1.S1_at	---	---	---	3.98218e-21	3.8279
GgaAffx.5154.1.S1_s_at	CHAC2	ChaC, cation transport regulator homolog 2 (E. coli)	NM_001031032	2.0179e-22	1.75041
GgaAffx.5125.1.S1_at	GPR75	G protein-coupled receptor 75	XM_003640895	2.48174e-08	1.59473
GgaAffx.5091.1.S1_s_at	ATXN7L1	ataxin 7-like 1	XM_004934747 /// XM_004934748 /// XM_004934749 /// XM_004934750 /// XM_004934751 /// XM	3.02074e-13	1.94116
GgaAffx.5091.1.S1_at	ATXN7L1	ataxin 7-like 1	XM_004934747 /// XM_004934748 /// XM_004934749 /// XM_004934750 /// XM_004934751 /// XM	4.00158e-08	1.57335
GgaAffx.5089.1.S1_at	PLCL1	phospholipase C-like 1	XM_004942595 /// XM_421916	6.32575e-20	2.31862
GgaAffx.5059.1.S1_at	CFAP36	cilia and flagella associated protein 36	NM_001199423	4.29423e-13	1.68308
GgaAffx.5026.1.S1_at	LIF	leukemia inhibitory factor	XM_425293	5.69177e-16	1.99943
GgaAffx.488.5.S1_s_at	CHD5	chromodomain helicase DNA binding protein 5	XM_003642519	3.37304e-07	1.54338
GgaAffx.4846.4.S1_s_at	FOXP1	forkhead box P1	NM_001024827	6.23125e-19	1.96705
GgaAffx.4846.4.S1_at	---	---	---	1.34395e-13	1.65421
GgaAffx.4778.1.S1_s_at	SLC9A3R1	solute carrier family 9, subfamily A (NHE3, cation proton antiporter 3), member 3 regul	NM_001006424	2.34079e-08	1.51377
GgaAffx.4771.2.S1_s_at	LCOR	ligand dependent nuclear receptor corepressor	XM_421716	2.92531e-16	1.71649
GgaAffx.4763.4.S1_s_at	CACNA1G	calcium channel, voltage-dependent, T type, alpha 1G subunit	XM_001232653 /// XM_004946312 /// XM_004946313 /// XM_004946314 /// XM_004946315 /// XM	1.23003e-16	1.79897
GgaAffx.4686.3.S1_s_at	RP11-449H3.3	RNA-binding protein 27 [Source:UniProtKB/TrEMBL;Acc:U3KPZ7]	XM_004945043 /// XM_004945044 /// XM_004945045 /// XM_004945046 /// XM_004945047 /// XM	2.61593e-08	1.57308
GgaAffx.4686.1.S1_s_at	RP11-449H3.3	RNA-binding protein 27 [Source:UniProtKB/TrEMBL;Acc:U3KPZ7]	XM_004945043 /// XM_004945044 /// XM_004945045 /// XM_004945046 /// XM_004945047 /// XM	1.66197e-10	1.52052
GgaAffx.4686.1.S1_at	RP11-449H3.3	RNA-binding protein 27 [Source:UniProtKB/TrEMBL;Acc:U3KPZ7]	XM_004945043 /// XM_004945044 /// XM_004945045 /// XM_004945046 /// XM_004945047 /// XM	1.94882e-15	1.6244
GgaAffx.4657.1.S1_s_at	LOC101750175 /// LOC101750535 /// PTCHD3	patched domain-containing protein 3-like /// patched domain-containing protein 3-like /	XM_004949834 /// XM_004951031 /// XM_425978	8.86662e-22	1.73812
GgaAffx.4641.1.S1_s_at	MAP6	microtubule-associated protein 6	NM_204919	1.41224e-11	1.55185
GgaAffx.462.1.S1_s_at	PPP1R8	protein phosphatase 1, regulatory subunit 8	NM_001030891	1.61707e-32	1.83717
GgaAffx.4559.2.S1_s_at	LEPREL1	leprecan-like 1	NM_001001530	1.93169e-25	2.03045
GgaAffx.4551.2.S1_s_at	GABRA3	gamma-aminobutyric acid (GABA) A receptor, alpha 3	XM_004940729 /// XM_420268	2.14453e-18	2.50211
GgaAffx.4551.1.S1_at	GABRA3	gamma-aminobutyric acid (GABA) A receptor, alpha 3	XM_004940729 /// XM_420268	3.47681e-37	5.36803
GgaAffx.4536.1.S1_s_at	ARHGAP12	Rho GTPase activating protein 12	XM_004939176 /// XM_004939177 /// XM_004939178 /// XM_004939179 /// XM_004939180 /// XM	1.40271e-17	2.22988
GgaAffx.4488.1.S1_at	CLEC16A	C-type lectin domain family 16, member A	XM_004945309 /// XM_004945310 /// XM_004945311 /// XM_004945312 /// XM_004945313 /// XM	1.44928e-10	1.66184
GgaAffx.4485.1.S1_at	CLEC16A	C-type lectin domain family 16, member A	XM_004945309 /// XM_004945310 /// XM_004945311 /// XM_004945312 /// XM_004945313 /// XM	7.51662e-08	1.64872
GgaAffx.4480.1.S1_at	CLEC16A	C-type lectin domain family 16, member A	XM_004945309 /// XM_004945310 /// XM_004945311 /// XM_004945312 /// XM_004945313 /// XM	2.24405e-21	1.77766
GgaAffx.4463.2.S1_s_at	AFF4	AF4/FMR2 family, member 4	XM_004945030 /// XM_004945031 /// XM_004945032 /// XM_004945033 /// XM_414653	1.91235e-39	2.44165
GgaAffx.4463.1.S1_at	AFF4	AF4/FMR2 family, member 4	XM_004945030 /// XM_004945031 /// XM_004945032 /// XM_004945033 /// XM_414653	2.29378e-27	2.25132
GgaAffx.4455.1.S1_at	KCTD6	potassium channel tetramerization domain containing 6	XM_414405	2.97716e-15	1.6581
GgaAffx.4438.2.S1_s_at	RPS6KA6	ribosomal protein S6 kinase, 90kDa, polypeptide 6	XM_004940712 /// XM_004940713 /// XM_420257	2.8443e-29	2.26594
GgaAffx.4438.1.S1_at	RPS6KA6	ribosomal protein S6 kinase, 90kDa, polypeptide 6	XM_004940712 /// XM_004940713 /// XM_420257	1.54385e-31	2.36478
GgaAffx.4428.3.S1_s_at	ATP13A3	ATPase type 13A3	XM_004943324 /// XM_004943325 /// XM_004943326 /// XM_004943327 /// XM_422709	1.02705e-30	2.85787
GgaAffx.4428.2.S1_s_at	ATP13A3	ATPase type 13A3	XM_004943324 /// XM_004943325 /// XM_004943326 /// XM_004943327 /// XM_422709	4.766e-23	2.46048
GgaAffx.4428.1.S1_at	ATP13A3	ATPase type 13A3	XM_004943324 /// XM_004943325 /// XM_004943326 /// XM_004943327 /// XM_422709	2.70536e-20	2.47997
GgaAffx.4404.1.S1_s_at	ASTN2	astrotactin 2	XM_003642274	2.25914e-19	2.2745
GgaAffx.4336.2.S1_s_at	BTAF1	BTAF1 RNA polymerase II, B-TFIID transcription factor-associated, 170kDa	XM_421689	7.5734e-09	1.56203
GgaAffx.4321.2.S1_s_at	DLG1	discs, large homolog 1 (Drosophila)	XM_003641763 /// XM_003641764 /// XM_004943312 /// XM_004943313 /// XM_004943314 /// XM	3.91717e-13	1.64709
GgaAffx.4305.1.S1_at	TMC7	transmembrane channel-like 7	NM_001030641	2.05171e-22	3.19417
GgaAffx.4303.1.S1_at	FAM174B	family with sequence similarity 174, member B	XM_004943862 /// XM_413878	3.80606e-19	1.82585
GgaAffx.4265.1.S1_at	---	---	---	1.7592e-18	2.31288
GgaAffx.4215.3.S1_s_at	KIN	Kin17 DNA and RNA binding protein	XM_004937481 /// XM_004937482 /// XM_004937483 /// XM_417297	1.9435e-16	1.858
GgaAffx.4203.1.S1_s_at	XYLT1	xylosyltransferase I	XM_414904	6.87649e-09	1.59098
GgaAffx.42.1.S1_s_at	LOC101747925 /// UPF2	regulator of nonsense transcripts 2-like /// UPF2 regulator of nonsense transcripts hom	XM_004937485 /// XM_004950601 /// XM_417288	2.32764e-06	1.57747
GgaAffx.4127.1.S1_s_at	BRPF1	bromodomain and PHD finger containing, 1	NM_001031464	8.88803e-12	1.5923
GgaAffx.4124.1.S1_at	GRIK4	glutamate receptor, ionotropic, kainate 4	XM_417889	5.9317e-09	1.50564
GgaAffx.4101.1.S1_at	SLC35G1	solute carrier family 35, member G1	XM_004942154 /// XM_004942155 /// XM_421671	4.38221e-11	1.83533
GgaAffx.4062.1.S1_s_at	IGF2BP2	insulin-like growth factor 2 mRNA binding protein 2	XM_003641746	1.1021e-23	2.22373
GgaAffx.4033.1.S1_at	HTR7	5-hydroxytryptamine (serotonin) receptor 7, adenylate cyclase-coupled	NM_001174134	6.01233e-11	1.62507
GgaAffx.4012.1.S1_s_at	UBE3C	ubiquitin protein ligase E3C	NM_001030967	2.41343e-07	1.53252
GgaAffx.4002.1.S1_s_at	SMPD4	sphingomyelin phosphodiesterase 4, neutral membrane (neutral sphingomyelinase-3)	XM_001232198 /// XM_004934339 /// XM_004934340 /// XM_415236	7.10606e-15	1.51289
GgaAffx.3992.1.S1_s_at	PAK2	p21 protein (Cdc42/Rac)-activated kinase 2	XM_004936995 /// XM_422671	2.5213e-11	1.72683
GgaAffx.3966.2.S1_s_at	RBM33	RNA binding motif protein 33	XM_004939156 /// XM_004939157 /// XM_004939158 /// XM_004939159 /// XM_418548	1.12746e-12	1.84898
GgaAffx.3953.1.S1_s_at	STAMBPL1	STAM binding protein-like 1	XM_003641516	3.11688e-29	1.95916
GgaAffx.395.1.S1_at	ANGPTL4	angiopoietin-like 4	XM_001232283	3.44088e-13	1.86473
GgaAffx.393.1.S1_at	CAMTA1	calmodulin binding transcription activator 1	XM_004947324 /// XM_004947325 /// XM_004947326 /// XM_004947327 /// XM_004947328 /// XM	2.9323e-16	2.08322
GgaAffx.3849.1.S1_at	LRRC8B	leucine rich repeat containing 8 family, member B	XM_004936637 /// XM_004936638 /// XR_210787	2.36579e-38	2.70997
GgaAffx.3847.1.S1_at	HNRNPA0	heterogeneous nuclear ribonucleoprotein A0	XM_414620	2.22309e-06	1.53169
GgaAffx.3804.1.S1_s_at	HPRT1	hypoxanthine phosphoribosyltransferase 1	NM_204848	6.6087e-57	2.5773
GgaAffx.3794.1.S1_at	FAM13B	family with sequence similarity 13, member B	NM_001277745	9.37977e-12	1.77168
GgaAffx.3734.1.S1_s_at	HOMER2	homer scaffolding protein 2	XM_413836	1.9318e-70	7.01632
GgaAffx.3730.1.S1_at	KIAA1107	KIAA1107	XM_004936602 /// XM_004936603 /// XM_422344	4.46069e-42	4.52097
GgaAffx.373.1.S1_at	PCNX	pecanex homolog (Drosophila)	XM_004941674 /// XM_004941675 /// XM_004941676 /// XM_004941677 /// XM_004941678 /// XM	7.65809e-07	1.69453
GgaAffx.3719.3.S1_s_at	KIAA1107	KIAA1107	XM_004936602 /// XM_004936603 /// XM_422344	5.69323e-40	4.68782
GgaAffx.3719.1.S1_s_at	KIAA1107	KIAA1107	XM_004936602 /// XM_004936603 /// XM_422344	4.04592e-38	3.39334
GgaAffx.3711.1.S1_at	GLMN	glomulin, FKBP associated protein	XM_004936604 /// XM_422343	3.58215e-10	1.57316
GgaAffx.3689.1.S1_at	FAM69A	family with sequence similarity 69, member A	XM_426643	1.3103e-25	2.2217
GgaAffx.3574.1.S1_at	TNFAIP1	tumor necrosis factor, alpha-induced protein 1 (endothelial)	NM_001030726	1.9245e-13	1.51555
GgaAffx.3526.1.S1_at	---	---	---	3.6113e-48	2.30551
GgaAffx.3493.1.S1_at	MSI2	musashi RNA-binding protein 2	XM_415912	3.60386e-23	1.93993
GgaAffx.349.4.S1_s_at	PER3	period homolog 3 (Drosophila)	NM_001289779 /// XM_004947314 /// XM_004947315 /// XM_004947316 /// XM_004947317 /// XM	7.44651e-20	2.41659
GgaAffx.3483.1.S1_at	PTBP2	polypyrimidine tract binding protein 2	XM_004936571 /// XM_004936572 /// XM_004936573 /// XM_004936574 /// XM_004936575 /// XM	7.85058e-58	6.09356
GgaAffx.3403.1.S1_at	TTC39B	tetratricopeptide repeat domain 39B	XM_004949103 /// XM_424931	5.33545e-49	4.4659
GgaAffx.3390.2.S1_s_at	DCAF10	DDB1 and CUL4 associated factor 10	XM_004949709 /// XM_424415	3.21719e-10	1.55126
GgaAffx.338.1.S1_at	TNFRSF9	tumor necrosis factor receptor superfamily, member 9	XM_417526	3.76757e-07	1.52797
GgaAffx.3294.1.S1_at	SYT9	synaptotagmin IX	XM_003641313	9.25362e-42	5.10734
GgaAffx.3291.1.S1_at	SYT9	synaptotagmin IX	XM_003641313	4.91532e-19	2.30751
GgaAffx.3270.1.S1_at	ADCYAP1R1	adenylate cyclase activating polypeptide 1 (pituitary) receptor type I	NM_001098606	2.41716e-12	1.81071
GgaAffx.3269.2.S1_s_at	ADCYAP1R1	adenylate cyclase activating polypeptide 1 (pituitary) receptor type I	NM_001098606	9.41335e-09	1.57444
GgaAffx.3264.1.S1_at	MOGAT1	monoacylglycerol O-acyltransferase 1	XM_003641754	4.12089e-14	1.9002
GgaAffx.3257.1.S1_at	WNK2	WNK lysine deficient protein kinase 2	XM_414326	8.14982e-23	3.44048
GgaAffx.3255.1.S1_s_at	WNK2	WNK lysine deficient protein kinase 2	XM_414326	4.38441e-35	2.43201
GgaAffx.3255.1.S1_at	WNK2	WNK lysine deficient protein kinase 2	XM_414326	8.69104e-26	1.73553
GgaAffx.3178.2.S1_s_at	NUP210	nucleoporin 210kDa	XM_414320	2.68277e-20	2.11279
GgaAffx.3178.1.S1_at	NUP210	nucleoporin 210kDa	XM_414320	2.30822e-11	1.51217
GgaAffx.3132.1.S1_s_at	DHX30	DEAH (Asp-Glu-Ala-His) box helicase 30	NM_001012851	7.90646e-14	1.66089
GgaAffx.313.1.S1_at	SMEK2	SMEK homolog 2, suppressor of mek1 (Dictyostelium)	XM_001231341 /// XM_004940107 /// XM_004940108 /// XM_004940109 /// XM_424305	1.61782e-10	1.82736
GgaAffx.3119.2.S1_s_at	SHC4	SHC (Src homology 2 domain containing) family, member 4	XM_004943806 /// XM_004943807 /// XM_424123	9.3525e-34	2.54801
GgaAffx.3119.1.S1_at	SHC4	SHC (Src homology 2 domain containing) family, member 4	XM_004943806 /// XM_004943807 /// XM_424123	1.86662e-21	2.2761
GgaAffx.3077.1.S1_s_at	LSM14A	LSM14A mRNA processing body assembly factor	NM_001012778	2.00977e-09	1.59053
GgaAffx.3014.1.S1_s_at	NUP62	nucleoporin 62kDa	XM_004940610 /// XM_420179	4.34596e-21	1.6162
GgaAffx.30.2.S1_s_at	AAK1	AP2 associated kinase 1	XM_417663	1.88684e-16	1.99485
GgaAffx.30.1.S1_at	AAK1	AP2 associated kinase 1	XM_417663	1.59772e-14	1.85647
GgaAffx.2994.1.S1_at	DMXL2	Dmx-like 2	XM_003641847	6.32948e-08	1.77978
GgaAffx.2948.1.S1_at	LOC771089	RPE-spondin-like	XM_001234391	1.45706e-12	1.54133
GgaAffx.2904.1.S1_at	IPPK	inositol 1,3,4,5,6-pentakisphosphate 2-kinase	NM_001293322 /// XM_414295	5.88808e-11	1.505
GgaAffx.2902.2.S1_s_at	GNB5	guanine nucleotide binding protein (G protein), beta 5	NM_001293242 /// XM_004943792 /// XM_413801	3.76405e-20	1.91476
GgaAffx.2874.4.S1_s_at	LOC427547	neural-cadherin-like	XM_004944217 /// XM_004944218 /// XM_004944219 /// XM_425119	4.0925e-10	1.5967
GgaAffx.2835.1.S1_at	RC3H1	ring finger and CCCH-type domains 1	NM_001031270 /// XM_001234604	2.43406e-13	1.92953
GgaAffx.2814.1.S1_at	---	---	---	1.4049e-29	3.30543
GgaAffx.2797.1.S1_at	KIAA2013	KIAA2013	XM_425754	1.33821e-11	1.79266
GgaAffx.2738.1.S1_at	USP34	ubiquitin specific peptidase 34	NM_001199416	5.07405e-22	2.25467
GgaAffx.2727.1.S1_at	BCL7A	B-cell CLL/lymphoma 7A	XM_004945565 /// XM_415148	1.46001e-09	1.68658
GgaAffx.2722.1.S1_at	GNA12	guanine nucleotide binding protein (G protein) alpha 12	XM_001233236	3.99316e-10	1.97822
GgaAffx.26780.1.S1_s_at	---	---	---	4.94649e-41	1.65535
GgaAffx.26772.1.S1_at	LRRC8C	leucine rich repeat containing 8 family, member C	XM_422353	5.92994e-57	3.9796
GgaAffx.26769.1.S1_s_at	LRRC8D	leucine rich repeat containing 8 family, member D	XM_004936629 /// XM_422352	1.60057e-60	4.22722
GgaAffx.26766.1.S1_at	---	---	---	2.04735e-28	1.91377
GgaAffx.26749.2.S1_s_at	FAM122B	family with sequence similarity 122B	XM_003641104 /// XM_004940664 /// XM_004940665 /// XM_004940666 /// XM_420224	1.12916e-20	1.57519
GgaAffx.26742.1.S1_at	FAM13B	family with sequence similarity 13, member B	NM_001277745	2.11755e-08	2.18371
GgaAffx.26714.1.S1_s_at	RBBP6	retinoblastoma binding protein 6	XM_414870	7.46851e-32	1.89277
GgaAffx.26704.1.S1_s_at	EPHX4	epoxide hydrolase 4	XM_422345	3.34502e-11	1.88266
GgaAffx.26684.1.S1_at	PAK1	p21 protein (Cdc42/Rac)-activated kinase 1	NM_001162372	1.04067e-12	1.78629
GgaAffx.26656.1.S1_at	LOC101747324	uncharacterized LOC101747324	XR_213104	1.97597e-12	1.5115
GgaAffx.26637.1.S1_at	ETV3	ets variant 3	XM_424336	1.55657e-08	1.55438
GgaAffx.26615.2.S1_s_at	BCAR3	breast cancer anti-estrogen resistance 3	XM_004936591 /// XM_004936592 /// XM_004936593 /// XM_004936594 /// XM_004936595 /// XM	1.30976e-20	2.42304
GgaAffx.26607.5.S1_s_at	ZNF143	zinc finger protein 143	XM_004941376 /// XM_004941377 /// XM_004941378 /// XM_426401	4.23173e-07	1.5654
GgaAffx.26532.1.S1_at	---	---	---	1.64291e-22	1.76658
GgaAffx.26529.3.S1_x_at	---	---	---	1.76571e-09	1.50083
GgaAffx.26524.1.S1_at	MRGBP	MRG/MORF4L binding protein	XM_417408 /// XR_213473 /// XR_213474	1.79707e-15	1.79656
GgaAffx.26488.1.S1_s_at	ACTR8	ARP8 actin-related protein 8 homolog (yeast)	XM_004944569 /// XM_414336	3.02508e-23	1.65533
GgaAffx.26476.1.S1_at	DCP1A	decapping mRNA 1A	XM_001233130 /// XM_004944566 /// XM_004944567 /// XM_004944568	8.25367e-17	2.17299
GgaAffx.26475.1.S1_s_at	LAMA5	laminin, alpha 5	XM_003642458 /// XM_004947084 /// XM_004947085 /// XM_004947086 /// XM_004947087 /// XM	5.22112e-12	1.66391
GgaAffx.26454.1.S1_at	MED13	mediator complex subunit 13	XM_004946720 /// XM_004946721 /// XM_004946722 /// XM_004946723 /// XM_004946724 /// XM	1.92152e-22	1.83824
GgaAffx.26443.1.S1_s_at	PUM1	pumilio RNA-binding family member 1	NM_001012840	5.08371e-21	1.62586
GgaAffx.26415.1.S1_at	---	---	---	3.38165e-15	1.74839
GgaAffx.26407.3.S1_s_at	CUL3	cullin 3	XM_004937041 /// XM_004937042 /// XM_422620	2.0063e-36	2.16286
GgaAffx.26407.1.S1_at	CUL3	cullin 3	XM_004937041 /// XM_004937042 /// XM_422620	1.25268e-31	2.17854
GgaAffx.26392.1.S1_at	PPM1E	protein phosphatase, Mg2+/Mn2+ dependent, 1E	XM_415871	3.98736e-28	1.84919
GgaAffx.26385.1.S1_at	---	---	---	6.61508e-28	2.86402
GgaAffx.26383.1.S1_at	CECR5L	cat eye syndrome chromosome region, candidate 5-like	XM_414312	2.07862e-12	1.79174
GgaAffx.26357.2.S1_s_at	SLC6A1	solute carrier family 6 (neurotransmitter transporter, GABA), member 1	XM_414303	3.4157e-13	1.81557
GgaAffx.26357.1.S1_at	SLC6A1	solute carrier family 6 (neurotransmitter transporter, GABA), member 1	XM_414303	1.92121e-08	1.53456
GgaAffx.26353.1.S1_s_at	LOC101749208 /// LOC101749314	GTPase IMAP family member 7-like /// GTPase IMAP family member 7-like	XM_004939069 /// XM_004939281	2.43817e-27	2.82666
GgaAffx.26353.1.S1_at	LOC101749208 /// LOC101749314	GTPase IMAP family member 7-like /// GTPase IMAP family member 7-like	XM_004939069 /// XM_004939281	1.39589e-32	3.5355
GgaAffx.26288.1.S1_s_at	MAPK6	mitogen-activated protein kinase 6	NM_001030549	2.12074e-42	2.83552
GgaAffx.26287.1.S1_s_at	PKN3	protein kinase N3	XM_003642279 /// XM_004945835 /// XM_004945836	1.10573e-11	1.68462
GgaAffx.26285.1.S1_at	AKAP10	A kinase (PRKA) anchor protein 10	XM_004946692 /// XM_004946693 /// XM_004946694 /// XM_415856	2.66771e-12	1.76405
GgaAffx.26278.1.S1_at	PTCHD2	patched domain containing 2	NM_001199176	2.41611e-09	1.63098
GgaAffx.26265.3.S1_s_at	ATXN2	ataxin 2	XM_004945585 /// XM_004945586 /// XM_004945587 /// XM_004945588 /// XM_004945589 /// XM	3.04607e-22	2.09357
GgaAffx.26265.2.S1_s_at	ATXN2	ataxin 2	XM_004945585 /// XM_004945586 /// XM_004945587 /// XM_004945588 /// XM_004945589 /// XM	3.72908e-20	2.25433
GgaAffx.26265.1.S1_at	ATXN2	ataxin 2	XM_004945585 /// XM_004945586 /// XM_004945587 /// XM_004945588 /// XM_004945589 /// XM	8.40454e-18	1.51778
GgaAffx.26199.1.S1_at	DNAJB12	DnaJ (Hsp40) homolog, subfamily B, member 12	NM_001031224	3.09966e-17	1.64221
GgaAffx.26152.1.S1_at	POP1	processing of precursor 1, ribonuclease P/MRP subunit (S. cerevisiae)	XM_003640813 /// XM_004939961	7.39531e-06	1.58623
GgaAffx.26139.2.S1_at	ATHL1	ATH1, acid trehalase-like 1 (yeast)	XM_004941310 /// XM_004941311 /// XM_004941312 /// XM_004941313 /// XM_420923	4.75364e-12	1.53949
GgaAffx.26115.1.A1_at	---	---	---	2.43873e-33	2.1766
GgaAffx.26114.1.S1_at	AADACL4	arylacetamide deacetylase-like 4	XM_003642532	2.64247e-10	1.59063
GgaAffx.26111.2.S1_s_at	CCAR1	cell division cycle and apoptosis regulator 1	XM_004942007 /// XM_004942008 /// XM_004942009 /// XM_004942010 /// XM_421573	8.50243e-25	1.71321
GgaAffx.2611.2.S1_s_at	KDM2B	lysine (K)-specific demethylase 2B	XM_004945553 /// XM_004945554 /// XM_004945555 /// XM_004945556 /// XM_004945557 /// XM	1.3718e-17	1.94235
GgaAffx.2611.1.S1_at	KDM2B	lysine (K)-specific demethylase 2B	XM_004945553 /// XM_004945554 /// XM_004945555 /// XM_004945556 /// XM_004945557 /// XM	9.19032e-24	1.85503
GgaAffx.26088.2.S1_s_at	NAV2	neuron navigator 2	XM_003641283 /// XM_004941317 /// XM_004941318 /// XM_004941319 /// XM_004941320 /// XM	1.08927e-09	1.55669
GgaAffx.26050.1.S1_s_at	MPHOSPH10	M-phase phosphoprotein 10 (U3 small nucleolar ribonucleoprotein)	XM_413769	2.65214e-20	1.62338
GgaAffx.26038.1.S1_at	KPNB1	karyopherin (importin) beta 1	XM_003643248 /// XM_004950014 /// XM_004950015	3.43975e-12	1.70105
GgaAffx.26036.1.S1_s_at	HERC4	HECT and RLD domain containing E3 ubiquitin protein ligase 4	NM_001012591 /// XM_001231233 /// XM_004942019 /// XM_004942020 /// XM_004942021	2.29594e-42	1.91988
GgaAffx.25985.1.S1_at	OTUD7A	OTU domain containing 7A	XM_004943755 /// XM_004943756 /// XM_413766	4.51591e-61	3.55798
GgaAffx.25957.1.S1_s_at	CHD9	chromodomain helicase DNA binding protein 9	XM_414088	2.79609e-07	1.69593
GgaAffx.25950.1.S1_at	HELZ /// LOC100857488	helicase with zinc finger /// probable helicase with zinc finger domain-like	XM_003642346 /// XM_004946214 /// XM_004946215 /// XM_004946216 /// XM_004946221 /// XM	5.75122e-15	1.76111
GgaAffx.25933.3.S1_s_at	LOC100859655 /// PITPNC1	cytoplasmic phosphatidylinositol transfer protein 1-like /// phosphatidylinositol trans	XM_003642344 /// XM_004946212 /// XM_004946213 /// XM_004946219 /// XM_004946220 /// XM	1.18409e-15	2.21575
GgaAffx.25933.1.S1_at	LOC100859655 /// PITPNC1	cytoplasmic phosphatidylinositol transfer protein 1-like /// phosphatidylinositol trans	XM_003642344 /// XM_004946212 /// XM_004946213 /// XM_004946219 /// XM_004946220 /// XM	1.42539e-21	2.32064
GgaAffx.25913.1.S1_at	PTEN	phosphatase and tensin homolog	XM_421555	1.29823e-15	1.55754
GgaAffx.25909.3.S1_s_at	BPTF	bromodomain PHD finger transcription factor	XM_003642329 /// XM_004946205 /// XM_004946206 /// XM_004946207 /// XM_004946208	4.4734e-38	2.21304
GgaAffx.25899.1.S1_s_at	TRRAP	transformation/transcription domain-associated protein	XM_004945109 /// XM_004945110 /// XM_004945111 /// XM_004945112 /// XM_414752	1.80543e-13	1.50313
GgaAffx.25891.1.S1_at	NPTX2	neuronal pentraxin II	XM_414750	1.81802e-12	1.78397
GgaAffx.25805.1.S1_s_at	WHSC1L1	Wolf-Hirschhorn syndrome candidate 1-like 1	XM_001232890 /// XM_004947589 /// XM_004947590 /// XM_004947591 /// XM_004947592 /// XM	2.61108e-07	1.55213
GgaAffx.25800.5.S1_s_at	PRRC2C	proline-rich coiled-coil 2C	XM_003641656	5.79712e-06	1.61543
GgaAffx.25800.3.S1_s_at	PRRC2C	proline-rich coiled-coil 2C	XM_003641656	2.02735e-05	1.525
GgaAffx.25800.1.S1_s_at	---	---	---	4.36746e-07	1.77069
GgaAffx.25792.1.S1_s_at	SUZ12	SUZ12 polycomb repressive complex 2 subunit	XM_004946169 /// XM_415658	1.34157e-13	1.83335
GgaAffx.25759.1.S1_at	DGKE	diacylglycerol kinase, epsilon 64kDa	XM_001234225	1.32191e-16	1.86901
GgaAffx.25737.1.S1_at	SUCO	SUN domain containing ossification factor	XM_004943185 /// XM_004943186 /// XM_004943187 /// XM_004943188 /// XM_422229	6.24378e-10	1.94872
GgaAffx.25703.2.S1_s_at	SPHKAP	SPHK1 interactor, AKAP domain containing	NM_001177532	4.43001e-10	1.54506
GgaAffx.25590.1.S1_s_at	LINGO1	leucine rich repeat and Ig domain containing 1	NM_001024577	7.27144e-28	2.56817
GgaAffx.25580.1.S1_s_at	NEFM	neurofilament, medium polypeptide	NM_001101730	4.1516e-09	1.67264
GgaAffx.25567.1.S1_at	NEFL	neurofilament, light polypeptide	XM_001232614 /// XM_417679	2.75469e-28	2.203
GgaAffx.25548.1.S1_s_at	---	---	---	1.40825e-13	1.5723
GgaAffx.25545.1.S1_at	CTNNBIP1	catenin, beta interacting protein 1	NM_001302158 /// XM_001233909	1.98292e-06	1.54679
GgaAffx.25485.2.S1_s_at	SLC40A1	solute carrier family 40 (iron-regulated transporter), member 1	NM_001012913	2.68167e-38	5.49221
GgaAffx.25485.1.S1_at	SLC40A1	solute carrier family 40 (iron-regulated transporter), member 1	NM_001012913	1.84703e-41	5.30657
GgaAffx.25452.1.S1_at	SEC16A	SEC16 homolog A (S. cerevisiae)	XM_004945972 /// XM_004945973 /// XM_004945974 /// XM_004945975 /// XM_004945976 /// XM	6.77664e-07	1.55093
GgaAffx.25447.1.S1_at	ZBTB41	zinc finger and BTB domain containing 41	XM_004943123 /// XM_004943124 /// XM_004943125 /// XM_004943126 /// XR_212722	1.21791e-14	1.89019
GgaAffx.2542.1.S1_at	TOMM34	translocase of outer mitochondrial membrane 34	XM_417366	1.67473e-21	2.09066
GgaAffx.25411.1.S1_s_at	HEATR1	HEAT repeat containing 1	XM_004935466 /// XM_422958	3.87915e-14	1.51068
GgaAffx.25377.1.S1_s_at	DGCR8	DGCR8 microprocessor complex subunit	XM_415079	1.833e-18	1.92586
GgaAffx.25374.2.S1_at	---	---	---	3.29694e-33	1.97681
GgaAffx.25360.1.S1_at	EPB41L4A	erythrocyte membrane protein band 4.1 like 4A	XM_004949288 /// XM_004949289 /// XM_004949290 /// XM_413976	2.94498e-10	1.82393
GgaAffx.25354.1.S1_at	VPS13A	vacuolar protein sorting 13 homolog A (S. cerevisiae)	NM_001277836	1.46224e-24	2.25899
GgaAffx.25349.3.S1_at	---	---	---	1.45515e-32	3.2926
GgaAffx.25325.3.S1_s_at	NTNG1	netrin G1	XM_001231446 /// XM_004943079 /// XM_004943080 /// XM_004943081 /// XM_004943082 /// XM	1.88053e-21	1.95483
GgaAffx.25296.1.S1_at	PGF	placental growth factor	XM_001235058	2.01089e-07	1.66803
GgaAffx.25281.1.S1_at	TTC9	tetratricopeptide repeat domain 9	XM_001231668	1.04476e-19	2.46045
GgaAffx.25255.1.S1_at	KPNB1	karyopherin (importin) beta 1	XM_003643248 /// XM_004950014 /// XM_004950015	7.97207e-07	1.56027
GgaAffx.25233.1.S1_at	CUX1	cut-like homeobox 1	NM_001290201 /// XM_004946479 /// XM_004946480 /// XM_004946481	1.84054e-31	2.39148
GgaAffx.2523.1.S1_at	PRDM2	PR domain containing 2, with ZNF domain	XM_003642514	1.65962e-18	1.75459
GgaAffx.25212.1.S1_s_at	IWS1	IWS1 homolog (S. cerevisiae)	XM_004936950 /// XM_004936951 /// XM_004936952 /// XM_422571	2.93989e-28	1.66335
GgaAffx.25186.1.S1_at	SLC35F2	solute carrier family 35, member F2	XM_417164	7.64571e-23	1.99472
GgaAffx.25166.1.S1_s_at	PAN3	PAN3 poly(A) specific ribonuclease subunit	XM_004938769 /// XM_004938770 /// XM_004938771 /// XM_004938772 /// XM_004938773 /// XM	2.56328e-12	1.79009
GgaAffx.25164.1.S1_at	USPL1	ubiquitin specific peptidase like 1	NM_001162393 /// NM_204699	7.39431e-63	8.76035
GgaAffx.25130.1.S1_s_at	KLF5	Kruppel-like factor 5 (intestinal)	XM_417013	5.07593e-09	1.57801
GgaAffx.25114.1.S1_at	MBNL2	muscleblind-like splicing regulator 2	NM_001081700 /// NM_001163371 /// NM_001163372 /// NM_001163373 /// NM_001163374 /// NM	1.41145e-09	1.56799
GgaAffx.25074.1.S1_s_at	MAP4K4	mitogen-activated protein kinase kinase kinase kinase 4	XM_004938505 /// XM_004938506 /// XM_416913	5.33681e-15	1.60252
GgaAffx.25045.1.S1_s_at	EVA1A	eva-1 homolog A (C. elegans)	XM_004935934 /// XM_004935935 /// XM_004935936 /// XM_004935937 /// XM_004935938 /// XM	7.2519e-10	1.76038
GgaAffx.25044.1.S1_at	JADE3	jade family PHD finger 3	XM_004938456 /// XM_416870	1.20956e-08	1.56606
GgaAffx.25022.1.S1_at	XKR6	XK, Kell blood group complex subunit-related family, member 6	XM_420037	9.57629e-28	3.77633
GgaAffx.24988.1.S1_at	PPM1G	protein phosphatase, Mg2+/Mn2+ dependent, 1G	XM_003641050 /// XM_004935812 /// XM_004935813 /// XM_004935814	1.8765e-35	1.92399
GgaAffx.24956.3.S1_s_at	MAP7D2	MAP7 domain containing 2	XM_003640488 /// XM_004934675 /// XM_004934676 /// XM_004934677 /// XM_004934678 /// XM	5.90001e-13	1.97936
GgaAffx.24946.2.S1_at	ZHX1	zinc fingers and homeoboxes 1	XM_004940021 /// XM_004940022 /// XM_004940023 /// XM_004940024 /// XM_004940025 /// XM	9.13155e-16	1.7433
GgaAffx.24946.1.S1_s_at	ZHX1	zinc fingers and homeoboxes 1	XM_004940021 /// XM_004940022 /// XM_004940023 /// XM_004940024 /// XM_004940025 /// XM	2.32746e-20	2.53799
GgaAffx.24921.2.S1_s_at	TAB3	TGF-beta activated kinase 1/MAP3K7 binding protein 3	XM_004934635 /// XM_004934636 /// XM_004934637 /// XM_004934638 /// XM_416787	4.67912e-24	1.67927
GgaAffx.24913.1.S1_at	PHF3	PHD finger protein 3	XM_004940452 /// XM_004940453 /// XM_004940454 /// XM_004940455 /// XM_426199	2.07454e-07	1.54165
GgaAffx.24893.6.S1_s_at	KDM6A	lysine (K)-specific demethylase 6A	XM_416762	7.26546e-06	1.50134
GgaAffx.24893.1.S1_s_at	KDM6A	lysine (K)-specific demethylase 6A	XM_416762	6.4571e-12	1.5904
GgaAffx.24849.1.S1_at	NUDCD1	NudC domain containing 1	XM_003640849 /// XM_004940000	4.66015e-11	1.51073
GgaAffx.24844.1.S1_at	LRP12	low density lipoprotein receptor-related protein 12	XM_418378	2.56415e-09	1.6613
GgaAffx.24843.1.S1_s_at	RIMS2	regulating synaptic membrane exocytosis 2	XM_418375	2.21733e-13	1.70353
GgaAffx.24828.1.S1_at	VPS13B	vacuolar protein sorting 13 homolog B (yeast)	XM_418354	1.43021e-10	1.79803
GgaAffx.24817.1.S1_s_at	KIAA1429	KIAA1429	XM_418337	3.74944e-21	1.82594
GgaAffx.24816.1.S1_at	OGFRL1	opioid growth factor receptor-like 1	XM_419886	2.77825e-25	3.81181
GgaAffx.24801.1.S1_at	PHIP	pleckstrin homology domain interacting protein	XM_003640997	4.35859e-06	1.71793
GgaAffx.248.1.S1_at	ZNF280D	zinc finger protein 280D	XM_004943779 /// XM_004943780 /// XM_004943781 /// XM_004943782 /// XM_004943783 /// XM	1.5622e-08	1.8781
GgaAffx.24795.2.S1_s_at	DOPEY1	dopey family member 1	XM_419863	2.09927e-18	1.64996
GgaAffx.24790.1.S1_at	SCAF4	SR-related CTD-associated factor 4	NM_001012822	2.18417e-18	1.69109
GgaAffx.24787.1.S1_s_at	CYB5R4	cytochrome b5 reductase 4	NM_001031084 /// XM_001233870 /// XM_004940407 /// XM_004940408	6.13798e-21	1.65481
GgaAffx.24782.2.S1_s_at	BACH1	BTB and CNC homology 1, basic leucine zipper transcription factor 1	XM_004938377 /// XM_416696	1.03653e-08	1.54069
GgaAffx.24782.1.S1_at	BACH1	BTB and CNC homology 1, basic leucine zipper transcription factor 1	XM_004938377 /// XM_416696	4.53926e-10	1.64121
GgaAffx.24771.1.S1_at	---	---	---	7.34224e-16	2.07543
GgaAffx.24741.1.S1_at	GDAP1	ganglioside induced differentiation associated protein 1	XM_004939914 /// XM_004939915 /// XM_418303	9.30575e-11	1.72746
GgaAffx.2474.3.S1_s_at	BCORL1	BCL6 corepressor-like 1	XM_004940570 /// XM_004940571 /// XM_426245	7.54987e-10	1.91441
GgaAffx.24739.1.S1_at	JPH1	junctophilin 1	XM_418302	2.99574e-15	2.15795
GgaAffx.24722.1.S1_at	MAP3K7	mitogen-activated protein kinase kinase kinase 7	XM_004940375 /// XM_004940376 /// XM_004940377 /// XM_004940378 /// XM_419832	6.70038e-08	1.58267
GgaAffx.24718.3.S1_s_at	SLCO5A1	solute carrier organic anion transporter family, member 5A1	XM_418287	2.03832e-10	1.8501
GgaAffx.24689.1.S1_at	CHD7	chromodomain helicase DNA binding protein 7	NM_001077586	5.04755e-12	1.6226
GgaAffx.24683.1.S1_s_at	ILDR2	immunoglobulin-like domain containing receptor 2	XM_004938321 /// XM_004938322 /// XM_004938323 /// XM_004938324 /// XM_416658	1.48373e-12	1.5471
GgaAffx.24683.1.S1_at	ILDR2	immunoglobulin-like domain containing receptor 2	XM_004938321 /// XM_004938322 /// XM_004938323 /// XM_004938324 /// XM_416658	2.26094e-19	1.67249
GgaAffx.24648.1.S1_at	RNF38	ring finger protein 38	XM_004949311 /// XM_004949312 /// XM_004949313 /// XM_004949314 /// XM_424864	5.7443e-12	1.50059
GgaAffx.24643.1.S1_at	SESN1	sestrin 1	XM_004940327 /// XM_004940328 /// XM_004940329 /// XM_004940330 /// XM_004940331 /// XM	2.68321e-11	1.60751
GgaAffx.24573.1.S1_at	NPC1	Niemann-Pick disease, type C1	XM_004939783 /// XM_004939784 /// XM_004939785 /// XM_419162	2.86686e-16	1.99994
GgaAffx.24540.1.S1_s_at	DCBLD1	discoidin, CUB and LCCL domain containing 1	XM_004940282 /// XM_419767	2.01029e-19	2.15507
GgaAffx.24539.1.S1_at	SLC35F1	solute carrier family 35, member F1	XM_001233613 /// XM_004940280 /// XM_004940281	4.27222e-08	1.75934
GgaAffx.24538.1.S1_at	FAM184A	family with sequence similarity 184, member A	XM_004940267 /// XM_004940268 /// XM_004940269 /// XM_004940270 /// XM_004940271 /// XM	1.92991e-06	1.58312
GgaAffx.24537.1.S1_s_at	PARP8	poly (ADP-ribose) polymerase family, member 8	XM_003642937 /// XM_004937225 /// XM_004937226 /// XM_004937227 /// XM_424786	6.21271e-24	2.45259
GgaAffx.24537.1.S1_at	PARP8	poly (ADP-ribose) polymerase family, member 8	XM_003642937 /// XM_004937225 /// XM_004937226 /// XM_004937227 /// XM_424786	1.58963e-21	2.4743
GgaAffx.2443.1.S1_at	CALR3	calreticulin 3	XM_004948941 /// XM_004948942 /// XM_004948943 /// XM_418262	2.28599e-11	1.71789
GgaAffx.24415.1.S1_at	TRAPPC10	trafficking protein particle complex 10	XM_003640505	1.14788e-08	1.91851
GgaAffx.24391.1.S1_at	PDS5A	PDS5, regulator of cohesion maintenance, homolog A (S. cerevisiae)	NM_001012580	2.4841e-11	1.67217
GgaAffx.24377.2.S1_s_at	PARVB	parvin, beta	XM_004938030 /// XM_004938031 /// XM_004938032 /// XM_416459	1.11042e-10	1.96766
GgaAffx.24360.1.S1_at	FRYL	FRY-like	XM_003641236 /// XM_004936044 /// XM_004936045 /// XM_004936046 /// XM_004936047 /// XM	9.71487e-13	2.08399
GgaAffx.24341.1.S1_at	KRAS	Kirsten rat sarcoma viral oncogene homolog	NM_001256162	1.18047e-28	2.06007
GgaAffx.24313.1.S1_at	---	---	---	8.84968e-25	1.68387
GgaAffx.24312.1.S1_at	PDE7B	phosphodiesterase 7B	XM_419729	9.07238e-07	1.52667
GgaAffx.24308.1.S1_s_at	MTFR2	mitochondrial fission regulator 2	XM_004935710 /// XM_419728	3.75828e-20	1.70623
GgaAffx.24294.2.S1_s_at	AFG3L2	AFG3-like AAA ATPase 2	XM_004939722 /// XM_004939723 /// XM_004939724 /// XM_419121	7.09983e-34	1.79401
GgaAffx.24294.1.S1_at	AFG3L2	AFG3-like AAA ATPase 2	XM_004939722 /// XM_004939723 /// XM_004939724 /// XM_419121	6.68038e-40	1.94261
GgaAffx.24270.1.S1_at	DSEL	dermatan sulfate epimerase-like	XM_004935222 /// XM_004935223	1.23518e-09	1.55158
GgaAffx.24266.1.S1_at	TMX3	thioredoxin-related transmembrane protein 3	XM_004935220 /// XM_004935221 /// XM_419113	2.32787e-08	1.62576
GgaAffx.24245.1.S1_at	TSHZ1	teashirt zinc finger homeobox 1	XM_426067	2.61205e-18	1.90461
GgaAffx.24236.1.S1_at	SCAF8	SR-related CTD-associated factor 8	XM_004935639 /// XM_004935640 /// XM_004935641 /// XM_004935642	1.95408e-14	1.52888
GgaAffx.24232.3.S1_s_at	LRRC16A	leucine rich repeat containing 16A	NM_001159370	4.64202e-28	2.35282
GgaAffx.24226.1.S1_at	FAT1	FAT atypical cadherin 1	XM_004935990 /// XM_004935991 /// XM_004935992 /// XM_004935993 /// XM_004935994 /// XM	6.06713e-08	1.74826
GgaAffx.24196.1.S1_s_at	LPAR2	lysophosphatidic acid receptor 2	NM_001115081	2.71648e-15	1.79457
GgaAffx.24196.1.S1_at	LPAR2	lysophosphatidic acid receptor 2	NM_001115081	6.1828e-15	1.57815
GgaAffx.24140.1.S1_s_at	ELP2	elongator acetyltransferase complex subunit 2	XM_003640769 /// XM_003640770 /// XM_003640771 /// XM_004935175 /// XM_004935176 /// XM	3.32146e-18	1.60477
GgaAffx.24127.1.S1_at	PTPN3	protein tyrosine phosphatase, non-receptor type 3	XM_419047	1.05888e-08	1.59074
GgaAffx.24090.1.S1_s_at	FBXL14	F-box and leucine-rich repeat protein 14	XM_003640416	1.71265e-09	1.69314
GgaAffx.24083.1.S1_s_at	WNK1	WNK lysine deficient protein kinase 1	XM_001235130 /// XM_004937927 /// XM_004937928 /// XM_004937929 /// XM_004937930	8.43517e-11	1.65296
GgaAffx.24056.1.S1_s_at	CAPRIN2	caprin family member 2	XM_004937902 /// XM_004937903 /// XM_416372	5.38472e-26	2.17023
GgaAffx.2403.1.S1_at	PAPD5	PAP associated domain containing 5	XM_004944182 /// XM_414098	4.29226e-63	2.7519
GgaAffx.23995.1.S1_at	BMP6	bone morphogenetic protein 6	XM_418956	2.34054e-07	1.79045
GgaAffx.23986.1.S1_at	GFOD1	glucose-fructose oxidoreductase domain containing 1	XM_001232577 /// XM_004939647	2.36198e-07	1.59231
GgaAffx.23976.1.S1_at	---	---	---	8.76905e-09	1.60113
GgaAffx.23955.1.S1_s_at	CTDP1	CTD (carboxy-terminal domain, RNA polymerase II, polypeptide A) phosphatase, subunit 1	XM_418905	1.10164e-18	1.70239
GgaAffx.23954.1.S1_s_at	PQLC1	PQ loop repeat containing 1	XM_004935086 /// XM_004935087 /// XM_426032	8.65685e-09	1.53233
GgaAffx.23950.1.S1_s_at	CDC14B	CDC14 cell division cycle 14 homolog B (S. cerevisiae)	XM_004949233 /// XM_004949234 /// XM_004949235 /// XM_004949236 /// XM_004949237 /// XM	4.14426e-07	1.57632
GgaAffx.23947.1.S1_at	PRDM4	PR domain containing 4	XM_004937807 /// XM_416301	1.09126e-21	2.02937
GgaAffx.23924.2.S1_s_at	KIF5C	kinesin family member 5C	NM_001293305 /// XM_004943025 /// XM_422155	1.92563e-33	2.87192
GgaAffx.23882.1.S1_at	SPOPL	speckle-type POZ protein-like	XM_422144	1.40196e-12	2.05708
GgaAffx.23878.2.S1_s_at	NIN	ninein (GSK3B interacting protein)	XM_004936503 /// XM_004936504 /// XM_004936505 /// XM_004936506 /// XM_004936507 /// XM	5.18116e-10	1.61576
GgaAffx.23878.1.S1_at	NIN	ninein (GSK3B interacting protein)	XM_004936503 /// XM_004936504 /// XM_004936505 /// XM_004936506 /// XM_004936507 /// XM	9.06114e-09	1.54567
GgaAffx.23865.1.S1_s_at	CDK13	cyclin-dependent kinase 13	XM_418864	6.09821e-24	1.93207
GgaAffx.23850.1.S1_s_at	LRRFIP2	leucine rich repeat (in FLII) interacting protein 2	XM_001235425 /// XM_004939551 /// XM_004939552 /// XM_004939553 /// XM_004939554 /// XM	2.40203e-38	2.17053
GgaAffx.23837.4.S1_s_at	R3HDM1	R3H domain containing 1	XM_004942994 /// XM_004942995 /// XM_004942996 /// XM_004942997 /// XM_004942998 /// XM	4.78738e-13	1.66049
GgaAffx.23803.1.S1_at	LYPD1	LY6/PLAUR domain containing 1	XM_003641592	1.3501e-24	3.80152
GgaAffx.23800.1.S1_at	SLC35F5	solute carrier family 35, member F5	XM_004942976 /// XM_004942977 /// XM_004942978 /// XM_004942979 /// XM_004942980 /// XM	1.38943e-12	1.64914
GgaAffx.23778.1.S1_s_at	NAA30	N(alpha)-acetyltransferase 30, NatC catalytic subunit	XM_004936469 /// XM_421440	1.63687e-35	2.49711
GgaAffx.23766.3.S1_s_at	TNRC6B	trinucleotide repeat containing 6B	XM_004937721 /// XM_004937722 /// XM_004937723 /// XM_004937724 /// XM_004937725 /// XM	5.73135e-10	1.67403
GgaAffx.23745.1.S1_s_at	QSER1	glutamine and serine rich 1	NM_001199414	5.87708e-15	2.10352
GgaAffx.23739.1.S1_at	ARSJ	arylsulfatase family, member J	XM_420639	4.96862e-10	1.51758
GgaAffx.23707.1.S1_at	PMM1	phosphomannomutase 1	XM_416228	2.48094e-07	1.52945
GgaAffx.23693.1.S1_s_at	PRKCZ	protein kinase C, zeta	XM_004947394 /// XM_417561	3.37913e-09	1.64139
GgaAffx.23690.1.S1_s_at	KIAA1109	KIAA1109	XM_004941211 /// XM_004941212 /// XM_004941213 /// XM_004941214 /// XM_004941215 /// XM	1.46214e-13	1.55502
GgaAffx.2367.1.S1_at	CTD-3222D19.2	Uncharacterized protein [Source:UniProtKB/TrEMBL;Acc:B8ZZF3]	XM_001234570 /// XM_004948934	6.9481e-16	1.78721
GgaAffx.23667.1.S1_at	HIST1H101 /// HIST1H103 /// HIST1H110 /// HIST1H111L /// HIST1H111R /// LOC427882	histone cluster 1, H1.01 (similar to human histone cluster 1, class H1 genes) /// histo	NM_001040642 /// NM_001040643 /// NM_001081703 /// NM_001277368 /// NM_001305385 /// XM	4.57531e-19	1.73685
GgaAffx.23666.1.S1_at	H2AFJ /// HIST1H2A3 /// HIST1H2A4 /// HIST1H2A4L1 /// HIST1H2A4L2 /// HIST1H2A4L3 /// HIST1H2A4L4 /// LOC101749238 /// LOC101750582	H2A histone family, member J /// histone cluster 1, H2A, III (similar to human histone	NM_001030753 /// NM_001079475 /// NM_001278068 /// NM_001281481 /// XM_004937670 /// XM	8.50524e-12	1.68037
GgaAffx.23665.1.S1_x_at	HIST1H2B5 /// HIST1H2B7 /// HIST1H2B7L2 /// HIST1H2B7L4 /// HIST1H2B8 /// HIST1H2BF /// HIST1H2BO	histone cluster 1, H2B-V (similar to human histone cluster 1, class H2B) /// histone cl	NM_001031481 /// NM_001079720 /// NM_001079721 /// XM_001232984 /// XM_001233226 /// XM	8.18178e-34	3.08695
GgaAffx.23665.1.S1_at	HIST1H2B5 /// HIST1H2B7 /// HIST1H2B7L2 /// HIST1H2B7L4 /// HIST1H2B8 /// HIST1H2BF /// HIST1H2BO	histone cluster 1, H2B-V (similar to human histone cluster 1, class H2B) /// histone cl	NM_001031481 /// NM_001079720 /// NM_001079721 /// XM_001232984 /// XM_001233226 /// XM	2.03333e-22	2.4295
GgaAffx.23630.1.S1_at	TCP11L1	t-complex 11, testis-specific-like 1	NM_001199407	1.92988e-10	1.68273
GgaAffx.23616.1.S1_s_at	RC3H2	ring finger and CCCH-type domains 2	XM_004946005 /// XM_004946006 /// XM_415394	2.80872e-07	1.54979
GgaAffx.23583.1.S1_s_at	PPP1R13B	protein phosphatase 1, regulatory subunit 13B	XM_004936376 /// XM_004936377 /// XM_004936378 /// XM_004936379 /// XM_004936380 /// XM	7.38103e-18	1.64904
GgaAffx.23557.10.S1_s_at	SLC4A7	solute carrier family 4, sodium bicarbonate cotransporter, member 7	XM_004939414 /// XM_004939415 /// XM_004939416 /// XM_418757	1.25079e-43	2.62213
GgaAffx.23557.1.S1_at	SLC4A7	solute carrier family 4, sodium bicarbonate cotransporter, member 7	XM_004939414 /// XM_004939415 /// XM_004939416 /// XM_418757	3.63818e-15	2.26474
GgaAffx.23541.1.S1_at	ZNF839	zinc finger protein 839	XM_421374	1.12647e-09	1.74804
GgaAffx.23532.1.S1_at	FGD6	FYVE, RhoGEF and PH domain containing 6	XM_416149	3.58461e-19	2.0061
GgaAffx.23527.1.S1_s_at	DYNC1H1	dynein, cytoplasmic 1, heavy chain 1	XM_421371	8.81336e-19	1.61173
GgaAffx.23507.4.S1_s_at	WDFY3	WD repeat and FYVE domain containing 3	XM_004941135 /// XM_004941136 /// XM_004941137 /// XM_004941138 /// XM_004941139 /// XM	7.75623e-07	1.63751
GgaAffx.23483.1.S1_s_at	HNRNPDL	heterogeneous nuclear ribonucleoprotein D-like	NM_001031142	7.34977e-34	1.98552
GgaAffx.23478.1.S1_at	C12ORF29	chromosome 1 open reading frame, human C12orf29	XM_004937606 /// XM_004937607 /// XM_416129 /// XR_211047	8.11935e-31	2.04204
GgaAffx.23409.3.S1_s_at	CSRNP3	cysteine-serine-rich nuclear protein 3	XM_001235288 /// XM_004942790 /// XM_004942791 /// XM_004942792 /// XM_004942793 /// XM	1.59735e-13	1.73416
GgaAffx.23391.1.S1_at	CCDC59	coiled-coil domain containing 59	XM_416121	1.19627e-11	1.53585
GgaAffx.23382.1.S1_at	STK39	serine threonine kinase 39	XM_004942771 /// XM_004942772 /// XM_004942773 /// XM_004942774 /// XM_004942775 /// XR	1.40828e-16	2.15672
GgaAffx.23368.1.S1_at	PAQR3	progestin and adipoQ receptor family member III	XM_001233720	2.69158e-10	1.52245
GgaAffx.2336.1.S1_at	CHD9	chromodomain helicase DNA binding protein 9	XM_414088	3.25176e-10	1.93167
GgaAffx.23315.1.S1_s_at	GALNT7	UDP-N-acetyl-alpha-D-galactosamine:polypeptide N-acetylgalactosaminyltransferase 7 (Gal	XM_420521	6.48396e-18	1.98146
GgaAffx.23312.2.S1_s_at	NDC1	NDC1 transmembrane nucleoporin	XM_001235441	1.38192e-19	1.51973
GgaAffx.23312.1.S1_at	NDC1	NDC1 transmembrane nucleoporin	XM_001235441	7.00761e-26	1.64652
GgaAffx.23308.3.S1_s_at	CCDC88C	coiled-coil domain containing 88C	XM_004941867 /// XM_004941868 /// XM_421320	4.2272e-09	1.92841
GgaAffx.23308.2.S1_s_at	CCDC88C	coiled-coil domain containing 88C	XM_004941867 /// XM_004941868 /// XM_421320	3.60898e-11	1.78113
GgaAffx.23294.1.S1_s_at	WWC2	WW and C2 domain containing 2	XM_420516	2.20514e-19	1.50079
GgaAffx.23279.1.S1_s_at	AHCTF1	AT hook containing transcription factor 1	NM_001161801	4.61912e-31	1.74138
GgaAffx.23276.2.S1_s_at	ZCCHC11	zinc finger, CCHC domain containing 11	XM_004936790 /// XM_004936791 /// XM_004936792 /// XM_422476 /// XR_210808	2.16345e-12	1.72062
GgaAffx.23276.1.S1_at	ZCCHC11	zinc finger, CCHC domain containing 11	XM_004936790 /// XM_004936791 /// XM_004936792 /// XM_422476 /// XR_210808	6.96167e-15	1.64802
GgaAffx.2327.1.S1_at	EPHA2	EPH receptor A2	XM_001234813 /// XM_004947473 /// XM_004947474 /// XM_004947475	4.01499e-46	5.11467
GgaAffx.23261.1.S1_s_at	TET2	tet methylcytosine dioxygenase 2	NM_001277794	1.8443e-29	3.11065
GgaAffx.23217.1.S1_at	VASH1	vasohibin 1	XM_003641364	2.60384e-13	1.8426
GgaAffx.2319.1.S1_s_at	HELZ /// LOC100857488	helicase with zinc finger /// probable helicase with zinc finger domain-like	XM_003642346 /// XM_004946214 /// XM_004946215 /// XM_004946216 /// XM_004946221 /// XM	5.88185e-13	1.87448
GgaAffx.23154.1.S1_at	RFX3	regulatory factor X, 3 (influences HLA class II expression)	XM_003642990 /// XM_004949059 /// XM_004949060 /// XM_004949061	3.11923e-06	1.54964
GgaAffx.2313.2.S1_s_at	LOC100859465 /// PSMD12	26S proteasome non-ATPase regulatory subunit 12-like /// proteasome (prosome, macropain	NM_001030706 /// XM_003642339 /// XM_003642340	1.30899e-45	1.94437
GgaAffx.23129.1.S1_s_at	RALGAPA1	Ral GTPase activating protein, alpha subunit 1 (catalytic)	NM_001277447 /// NM_001277451 /// NM_001277452 /// NM_001277453 /// NM_001277454	8.25916e-22	1.77302
GgaAffx.23098.3.S1_s_at	DCLK2	doublecortin-like kinase 2	XM_003641161 /// XM_004940980 /// XM_004940981 /// XM_004940982 /// XM_004940983 /// XM	4.90932e-13	1.84631
GgaAffx.23093.1.S1_s_at	BAZ1A	bromodomain adjacent to zinc finger domain, 1A	XM_004941758 /// XM_004941759 /// XM_004941760 /// XM_426440	4.8298e-17	1.55428
GgaAffx.23085.1.S1_s_at	AC025263.3	Uncharacterized protein [Source:UniProtKB/TrEMBL;Acc:H3BNG1]	XM_004937566 /// XM_004937567 /// XM_416092	2.11202e-30	2.60282
GgaAffx.2307.1.S1_s_at	NUP155	nucleoporin 155kDa	XM_004937197 /// XM_425016	4.4915e-21	1.6962
GgaAffx.23050.1.S1_s_at	SRGAP1	SLIT-ROBO Rho GTPase activating protein 1	NM_001080101	1.16252e-16	1.96739
GgaAffx.23028.1.S1_s_at	SPRED1	sprouty-related, EVH1 domain containing 1	NM_001199709	1.9111e-12	2.16394
GgaAffx.23027.2.S1_s_at	FAM98B	family with sequence similarity 98, member B	XM_421211	2.08292e-22	2.09655
GgaAffx.23027.1.S1_at	FAM98B	family with sequence similarity 98, member B	XM_421211	1.31526e-13	2.28046
GgaAffx.23016.3.S1_s_at	SH3RF1	SH3 domain containing ring finger 1	XM_420402	2.54262e-11	1.64774
GgaAffx.23007.1.S1_s_at	CLCN3	chloride channel, voltage-sensitive 3	XM_004940929 /// XM_004940930 /// XM_004940931 /// XM_420400	1.32158e-15	2.06419
GgaAffx.22987.1.S1_at	THBS1	thrombospondin 1	NM_001199453	9.51182e-08	1.69245
GgaAffx.22977.1.S1_s_at	LOC423943	deleted in malignant brain tumors 1-like	XM_003641502	2.15384e-07	1.58028
GgaAffx.22970.1.S1_at	SCHIP1	schwannomin interacting protein 1	XM_004943517 /// XM_004943518 /// XM_004943519 /// XM_004943520 /// XM_004943521 /// XM	6.39514e-33	2.31897
GgaAffx.22962.2.S1_s_at	METTL8	methyltransferase like 8	XM_004942739 /// XM_004942740 /// XM_004942741 /// XM_422001 /// XR_212634 /// XR_21263	1.84233e-27	1.95234
GgaAffx.22942.1.S1_at	NAF1	nuclear assembly factor 1 ribonucleoprotein	XM_001233312	6.3756e-32	2.41148
GgaAffx.22932.2.S1_s_at	GOLIM4	golgi integral membrane protein 4	XM_004943506 /// XM_004943507 /// XM_004943508 /// XM_004943509 /// XM_422807	2.21869e-06	1.67711
GgaAffx.22929.1.S1_at	PEX1	peroxisomal biogenesis factor 1	XM_004939295 /// XM_004939296 /// XM_418655	2.49858e-09	2.09713
GgaAffx.2290.1.S1_s_at	SETX	senataxin	XM_004945911 /// XM_004945912 /// XM_004945913 /// XM_004945914 /// XM_415453	3.94237e-14	1.80268
GgaAffx.22855.1.S1_at	LOC423919	KIAA1598-like	XM_421781	8.64529e-14	1.7912
GgaAffx.22758.1.S1_s_at	C4HXORF57	chromosome 4 open reading frame, human CXorf57	XM_420350	6.25138e-17	2.05499
GgaAffx.22758.1.S1_at	C4HXORF57	chromosome 4 open reading frame, human CXorf57	XM_420350	2.99369e-29	2.81819
GgaAffx.22744.1.S1_at	PTPRZ1	protein tyrosine phosphatase, receptor-type, Z polypeptide 1	NM_001199312 /// NM_205431	3.82403e-21	2.69499
GgaAffx.22742.1.S1_at	DBF4	DBF4 zinc finger	XM_003640664 /// XM_004939265 /// XM_004939266 /// XM_004939267 /// XM_004939268 /// XM	6.50719e-27	1.68677
GgaAffx.22709.1.S1_at	PLCB1	phospholipase C, beta 1 (phosphoinositide-specific)	XM_425261	1.66705e-10	1.84774
GgaAffx.22703.1.S1_at	TMX4	thioredoxin-related transmembrane protein 4	NM_001199408	9.46243e-12	1.61779
GgaAffx.22702.1.S1_at	TTLL7	tubulin tyrosine ligase-like family member 7	XM_004936660 /// XM_004936661 /// XM_004936662 /// XM_004936663 /// XM_004936664 /// XM	1.48264e-25	2.07283
GgaAffx.22700.1.S1_at	PRKACB	protein kinase, cAMP-dependent, catalytic, beta	XM_004936657 /// XM_004936658 /// XM_004936659 /// XM_422379	3.77694e-24	2.21839
GgaAffx.22683.1.S1_at	SSX2IP	synovial sarcoma, X breakpoint 2 interacting protein	NM_001044656	6.29604e-22	2.79728
GgaAffx.2267.1.S1_s_at	BPTF	bromodomain PHD finger transcription factor	XM_003642329 /// XM_004946205 /// XM_004946206 /// XM_004946207 /// XM_004946208	9.25211e-24	1.87044
GgaAffx.22661.1.S1_at	RAPH1	Ras association (RalGDS/AF-6) and pleckstrin homology domains 1	XM_421961	1.13987e-14	1.83379
GgaAffx.22660.1.S1_at	CCDC141	coiled-coil domain containing 141	XM_001234092 /// XM_004942696 /// XM_004942697 /// XM_004942698	1.4158e-22	2.60001
GgaAffx.22659.2.S1_s_at	MGA	MGA, MAX dimerization protein	XM_004941629 /// XM_004941630 /// XM_004941631 /// XM_004941632 /// XM_004941633 /// XM	0.000203609	1.82179
GgaAffx.22659.1.S1_at	MGA	MGA, MAX dimerization protein	XM_004941629 /// XM_004941630 /// XM_004941631 /// XM_004941632 /// XM_004941633 /// XM	1.21598e-10	1.72986
GgaAffx.22652.1.S1_at	TOR4A	torsin family 4, member A	XM_004945789 /// XM_415532	1.2707e-20	2.5769
GgaAffx.22647.2.S1_s_at	MAPK11	mitogen-activated protein kinase 11	NM_001006227	8.37998e-23	1.9627
GgaAffx.22623.1.S1_at	ZBED4	zinc finger, BED-type containing 4	NM_001199541	8.33216e-44	1.7876
GgaAffx.22622.1.S1_s_at	FGD5	FYVE, RhoGEF and PH domain containing 5	XM_004944732 /// XM_414463	6.93814e-10	1.67939
GgaAffx.22611.1.S1_at	EXT2	exostosin glycosyltransferase 2	NM_001031349 /// NM_001305438	2.44961e-10	1.61216
GgaAffx.22610.3.S1_x_at	---	---	---	1.62528e-17	1.72564
GgaAffx.22610.1.S1_s_at	THOC2	THO complex 2	XM_004940829 /// XM_004940830 /// XM_004940831 /// XM_004940832 /// XM_004940833 /// XM	6.91713e-29	1.745
GgaAffx.22560.1.S1_s_at	ANKRD12	ankyrin repeat domain 12	XM_423591 /// XR_211704	2.71271e-09	1.57022
GgaAffx.22530.1.S1_s_at	RNPEPL1	arginyl aminopeptidase (aminopeptidase B)-like 1	XM_422753	6.18062e-16	1.73369
GgaAffx.22528.1.S1_s_at	SLK	STE20-like kinase	XM_004942265 /// XM_004942266 /// XM_004942267 /// XM_421743	3.33662e-16	1.89564
GgaAffx.22440.3.S1_s_at	TMEM209	transmembrane protein 209	XM_004937423 /// XM_414977	3.10205e-07	1.53015
GgaAffx.22440.1.S1_at	TMEM209	transmembrane protein 209	XM_004937423 /// XM_414977	3.76353e-07	1.59173
GgaAffx.22381.3.S1_s_at	NCAM1	neural cell adhesion molecule 1	NM_001128828 /// NM_001242604	6.26439e-22	1.95452
GgaAffx.22381.3.S1_at	---	---	---	1.64162e-43	2.56313
GgaAffx.22378.1.S1_s_at	PLCG2	phospholipase C, gamma 2 (phosphatidylinositol-specific)	XM_004944257 /// XM_004944258 /// XM_414166	3.36966e-13	1.84075
GgaAffx.22351.1.S1_at	KIAA2022	KIAA2022	XM_004940790 /// XM_004940791 /// XM_004940792 /// XM_420300	9.60647e-42	5.452
GgaAffx.22268.1.S1_s_at	MORC2	MORC family CW-type zinc finger 2	XM_003642226 /// XM_004934416 /// XM_004934417 /// XM_004934418 /// XR_210172	2.09105e-49	2.54905
GgaAffx.22266.1.S1_s_at	GNAS	GNAS complex locus	XM_417485	5.46461e-27	1.51019
GgaAffx.22257.1.S1_at	LRIG1	leucine-rich repeats and immunoglobulin-like domains 1	XM_425165	8.29834e-20	2.41797
GgaAffx.22227.1.S1_s_at	ZDHHC5	zinc finger, DHHC-type containing 5	NM_001039600	8.32528e-23	2.03258
GgaAffx.22171.1.S1_s_at	CHSY1	chondroitin sulfate synthase 1	XM_413889	3.71315e-18	2.66837
GgaAffx.22137.1.S1_at	PXK	PX domain containing serine/threonine kinase	XM_414403	1.66013e-16	1.66455
GgaAffx.22118.1.S1_at	LOC100858115	multiple epidermal growth factor-like domains protein 9-like	XM_003642276	2.25638e-14	1.66307
GgaAffx.22104.1.S1_at	C14H16ORF52	chromosome 14 open reading frame, human C16orf52	XM_004945288 /// XM_414916	5.17266e-23	2.37868
GgaAffx.22101.1.S1_s_at	CHKA	choline kinase alpha	XM_421045	9.02752e-09	1.64224
GgaAffx.22058.1.S1_s_at	TBC1D22B	TBC1 domain family, member 22B	XM_004934806 /// XM_004934807 /// XM_419261	7.95638e-10	1.50966
GgaAffx.22042.1.S1_s_at	TAF3	TAF3 RNA polymerase II, TATA box binding protein (TBP)-associated factor, 140kDa	NM_001030841	6.88607e-08	1.61084
GgaAffx.22012.2.S1_s_at	LARP4B	La ribonucleoprotein domain family, member 4B	XM_418559	1.39486e-09	1.73074
GgaAffx.22012.1.S1_at	LARP4B	La ribonucleoprotein domain family, member 4B	XM_418559	1.73495e-18	2.00282
GgaAffx.21956.1.S1_at	KIAA0430	KIAA0430	XM_414895	4.37279e-15	2.05171
GgaAffx.21949.1.S1_at	PHLDA2	pleckstrin homology-like domain, family A, member 2	NM_001199595	1.49388e-27	1.62992
GgaAffx.21945.1.S1_at	UBE2B	ubiquitin-conjugating enzyme E2B	XM_003642086 /// XM_004944999 /// XM_004945000 /// XM_004945001	3.91234e-25	1.58052
GgaAffx.21933.1.S1_s_at	PDPK1	3-phosphoinositide dependent protein kinase-1	NM_001012529	1.41691e-26	1.54705
GgaAffx.21925.1.S1_s_at	DDX46	DEAD (Asp-Glu-Ala-Asp) box polypeptide 46	XM_004944994 /// XM_004944995 /// XM_414629	2.9076e-33	1.80407
GgaAffx.21914.1.S1_at	RBM33	RNA binding motif protein 33	XM_004939156 /// XM_004939157 /// XM_004939158 /// XM_004939159 /// XM_418548	2.19676e-19	2.22325
GgaAffx.21912.1.S1_s_at	PTPN5	protein tyrosine phosphatase, non-receptor type 5 (striatum-enriched)	XM_421017	5.97966e-62	7.81245
GgaAffx.21912.1.S1_at	PTPN5	protein tyrosine phosphatase, non-receptor type 5 (striatum-enriched)	XM_421017	3.15766e-54	5.53213
GgaAffx.21901.1.S1_at	KDM8	lysine (K)-specific demethylase 8	XM_004945277 /// XM_004945278 /// XM_414883 /// XR_213169	1.76985e-38	2.10818
GgaAffx.21896.1.S1_at	ACTR3B	ARP3 actin-related protein 3 homolog B (yeast)	XM_004939149 /// XM_418544	2.32969e-10	1.95616
GgaAffx.21891.1.S1_s_at	GTF2H1	general transcription factor IIH, polypeptide 1, 62kDa	NM_001199592	3.19576e-24	1.73031
GgaAffx.21844.1.S1_s_at	CDH2	cadherin 2, type 1, N-cadherin (neuronal)	NM_001001615	7.06237e-35	2.1793
GgaAffx.21834.1.S1_s_at	CCK	cholecystokinin	NM_001001741	3.90021e-20	2.57702
GgaAffx.21827.1.S1_s_at	LAMP2	lysosomal-associated membrane protein 2	NM_001001749	9.08293e-29	4.25547
GgaAffx.21823.1.S1_s_at	LOC414835	cHz-cadherin	NM_001001754	6.83882e-15	1.88165
GgaAffx.21787.1.S1_s_at	BHLHE22	basic helix-loop-helix family, member e22	NM_204503	2.8764e-27	2.70268
GgaAffx.21776.1.S1_s_at	MSX1	msh homeobox 1	NM_205488	1.64198e-40	2.47916
GgaAffx.21772.1.S1_at	AP000295.9	Uncharacterized protein [Source:UniProtKB/TrEMBL;Acc:H0Y3Z8]	NM_204857	1.94441e-08	1.53345
GgaAffx.21763.1.S1_s_at	CACNB4	calcium channel, voltage-dependent, beta 4 subunit	NM_001001733 /// NM_001305679 /// NM_204344 /// NR_131210	3.01781e-09	1.55844
GgaAffx.21749.1.S1_at	XYLT1	xylosyltransferase I	XM_414904	3.68801e-31	2.59992
GgaAffx.21727.1.S1_s_at	DNAJC18	DnaJ (Hsp40) homolog, subfamily C, member 18	NM_001025609	2.35227e-40	1.92163
GgaAffx.21726.1.S1_at	HMGCR	3-hydroxy-3-methylglutaryl-CoA reductase	NM_204485	1.50453e-14	1.70838
GgaAffx.21719.1.S1_s_at	APLN	apelin	XM_004940574	4.03644e-42	2.53271
GgaAffx.21719.1.S1_at	APLN	apelin	XM_004940574	1.96545e-13	1.5237
GgaAffx.21716.1.S1_s_at	SLC16A1	solute carrier family 16 (monocarboxylate transporter), member 1	NM_001006323	1.05929e-20	1.55631
GgaAffx.21708.1.S1_s_at	HIPK1	homeodomain interacting protein kinase 1	XM_004935000 /// XM_004935001 /// XM_004935002 /// XM_418007	4.27505e-25	2.43655
GgaAffx.21700.1.S1_s_at	ATG16L1	autophagy related 16-like 1	XM_003641751 /// XM_004936938 /// XM_004936939 /// XM_004936940 /// XM_004936941 /// XM	6.69703e-32	1.92173
GgaAffx.21698.1.S1_at	SYT1	synaptotagmin I	NM_205171	4.8668e-61	6.96852
GgaAffx.21694.1.S1_at	CYB561D2 /// TMEM115	cytochrome b561 family, member D2 /// transmembrane protein 115	XM_003641969 /// XM_003641970	1.82855e-16	1.76468
GgaAffx.21682.1.S1_at	LOC100858799	protein unc-13 homolog B-like	XM_004937123 /// XM_004937124 /// XM_004937125 /// XM_004937126 /// XM_004937127	2.9014e-14	1.71011
GgaAffx.21669.1.S1_at	NR4A2	nuclear receptor subfamily 4, group A, member 2	XM_004943055 /// XM_422166	1.06907e-57	9.62274
GgaAffx.21645.1.S1_at	IPPK	inositol 1,3,4,5,6-pentakisphosphate 2-kinase	NM_001293322 /// XM_414295	9.05721e-24	1.89166
GgaAffx.21629.1.S1_at	SH3RF3	SH3 domain containing ring finger 3	XM_416930	3.15652e-20	1.62037
GgaAffx.21572.1.S1_at	DRD5	dopamine receptor D5	XM_004936301	5.23355e-64	6.62886
GgaAffx.21570.1.S1_at	---	---	---	5.57007e-15	1.60439
GgaAffx.21563.1.S1_at	ELAVL2	ELAV (embryonic lethal, abnormal vision, Drosophila)-like 2 (Hu antigen B)	XM_003643069 /// XM_004949537 /// XM_004949538 /// XM_004949539 /// XM_004949540 /// XM	3.95977e-32	2.84953
GgaAffx.21555.1.S1_s_at	VWC2	von Willebrand factor C domain containing 2	XM_004935139 /// XM_004935140 /// XM_419028	4.11589e-30	2.92523
GgaAffx.21553.1.S1_s_at	FBRSL1	fibrosin-like 1	XM_004945494 /// XM_004945495 /// XM_004945496 /// XM_004945497 /// XM_004945498 /// XM	3.16824e-24	2.3864
GgaAffx.21546.1.S1_at	PPFIA4	protein tyrosine phosphatase, receptor type, f polypeptide (PTPRF), interacting protein	XM_004934853 /// XM_004934854 /// XM_004934855 /// XM_004934856 /// XM_419237	6.56339e-44	4.09813
GgaAffx.21542.1.S1_at	DGKQ	diacylglycerol kinase, theta 110kDa	XM_424953	1.23797e-35	2.27036
GgaAffx.21540.1.S1_at	---	---	---	2.0875e-36	2.4409
GgaAffx.21531.1.S1_s_at	PLA2G12A	phospholipase A2, group XIIA	XM_001235269 /// XM_004935953 /// XM_004935954	4.27276e-28	1.50263
GgaAffx.21514.1.S1_at	GPBP1	GC-rich promoter binding protein 1	XM_003642946	4.02266e-26	1.92575
GgaAffx.21513.1.S1_at	---	---	---	1.8909e-08	1.55096
GgaAffx.21504.1.S1_s_at	BBS2	Bardet-Biedl syndrome 2	NM_001012777	5.08264e-42	2.5943
GgaAffx.21503.2.S1_s_at	---	---	---	1.05197e-15	2.24162
GgaAffx.21487.1.S1_s_at	FXR1	fragile X mental retardation, autosomal homolog 1	NM_001012601	6.31766e-41	2.84077
GgaAffx.21484.1.S1_s_at	LRRC8C	leucine rich repeat containing 8 family, member C	XM_422353	4.41413e-17	1.61855
GgaAffx.21467.1.S1_at	---	---	---	1.60058e-38	2.14192
GgaAffx.21461.1.S1_at	---	---	---	9.54211e-28	2.21944
GgaAffx.21456.1.S1_at	---	---	---	4.49982e-08	1.50178
GgaAffx.21452.2.S1_s_at	MESDC1	mesoderm development candidate 1	XM_413848	1.06743e-18	1.67477
GgaAffx.21435.1.S1_x_at	WDR12	WD repeat domain 12	XM_421945	7.80301e-28	1.95715
GgaAffx.21411.1.S1_s_at	---	---	---	4.18204e-16	1.95385
GgaAffx.21402.1.S1_at	---	---	---	8.07831e-08	1.58777
GgaAffx.21395.1.S1_at	---	---	---	3.47362e-11	1.56848
GgaAffx.21387.1.S1_at	---	---	---	2.95795e-42	1.7062
GgaAffx.21379.1.S1_at	LIF	leukemia inhibitory factor	XM_425293	5.03157e-32	2.97233
GgaAffx.21359.1.S1_at	LOC418249	uncharacterized LOC418249	XR_210955	4.10166e-08	1.60129
GgaAffx.21358.1.S1_s_at	SAMHD1	SAM domain and HD domain 1	NM_001030845	4.50569e-28	1.84242
GgaAffx.21349.1.S1_s_at	NIPA1	non imprinted in Prader-Willi/Angelman syndrome 1	NM_001030810 /// XM_003640526	2.74079e-44	2.68983
GgaAffx.21349.1.S1_at	NIPA1	non imprinted in Prader-Willi/Angelman syndrome 1	NM_001030810 /// XM_003640526	3.31826e-33	2.69193
GgaAffx.21332.1.S1_s_at	---	---	---	4.60031e-39	7.81156
GgaAffx.21327.1.S1_at	CORO2A	coronin, actin binding protein, 2A	XM_004949605 /// XM_004949606 /// XM_004949607 /// XM_424946	4.93907e-61	7.61608
GgaAffx.21321.1.S1_at	ARHGAP5	Rho GTPase activating protein 5	XM_426439	3.22252e-24	1.55398
GgaAffx.21319.1.S1_at	KPNA5	karyopherin alpha 5 (importin alpha 6)	XM_004940285 /// XM_004940286 /// XM_004940287 /// XM_419770	9.19629e-29	2.3967
GgaAffx.21308.1.S1_s_at	DCBLD1	discoidin, CUB and LCCL domain containing 1	XM_004940282 /// XM_419767	2.58554e-26	2.07867
GgaAffx.21308.1.S1_at	DCBLD1	discoidin, CUB and LCCL domain containing 1	XM_004940282 /// XM_419767	5.6801e-15	1.80686
GgaAffx.21306.1.S1_s_at	CADM3	cell adhesion molecule 3	XM_001235504 /// XM_004948305 /// XM_004948306 /// XM_004948307	1.63406e-27	3.44835
GgaAffx.21306.1.S1_at	---	---	---	3.02872e-19	2.59183
GgaAffx.21305.1.S1_s_at	---	---	---	1.33584e-13	1.82308
GgaAffx.21292.1.S1_at	TET1	tet methylcytosine dioxygenase 1	XM_004942011 /// XM_004942012 /// XM_004942013 /// XM_004942014 /// XM_421571	6.10595e-19	1.6957
GgaAffx.21280.1.S1_at	APBA1	amyloid beta (A4) precursor protein-binding, family A, member 1	XM_004949150 /// XM_004949151 /// XM_004949152 /// XM_004949153 /// XM_004949154 /// XM	7.96358e-10	1.6591
GgaAffx.21279.1.S1_at	UPP1	uridine phosphorylase 1	XM_004935135 /// XM_004935136 /// XM_004935137 /// XM_419026	6.6255e-29	3.2582
GgaAffx.21273.1.S1_s_at	---	---	---	2.28653e-12	1.50339
GgaAffx.21271.1.S1_s_at	FRMD5	FERM domain containing 5	XM_004943940 /// XM_004943941 /// XM_413944	6.20557e-19	1.80175
GgaAffx.21259.1.S1_at	AHSA2	AHA1, activator of heat shock 90kDa protein ATPase homolog 2 (yeast)	NM_001199418	1.34505e-43	2.53172
GgaAffx.21250.1.S1_s_at	C9ORF58	allograft inflammatory factor 1-like	XM_415461	1.75166e-27	1.91756
GgaAffx.21246.1.S1_at	GUCY1A2	guanylate cyclase 1, soluble, alpha 2	XM_001233953 /// XM_004938834	1.36048e-16	2.08796
GgaAffx.21229.1.S1_s_at	MST4	serine/threonine protein kinase MST4	NM_001031117	1.01779e-36	2.05365
GgaAffx.21211.1.S1_s_at	VPS4B	vacuolar protein sorting 4 homolog B (S. cerevisiae)	NM_001006378	3.09019e-09	1.53349
GgaAffx.21201.1.S1_at	XRN1	5'-3' exoribonuclease 1	XM_422596	1.09139e-32	1.75837
GgaAffx.21200.1.S1_s_at	---	---	---	6.76839e-35	5.78041
GgaAffx.21200.1.S1_at	---	---	---	8.29936e-37	6.81874
GgaAffx.21185.1.S1_at	ARHGEF26	Rho guanine nucleotide exchange factor (GEF) 26	XM_426718	1.65251e-16	2.11497
GgaAffx.21181.1.S1_at	LCOR	ligand dependent nuclear receptor corepressor	XM_421716	9.77465e-43	3.98614
GgaAffx.21178.1.S1_at	MCUR1	mitochondrial calcium uniporter regulator 1	XM_418928	6.92251e-36	1.8324
GgaAffx.21169.1.S1_s_at	MKRN1	makorin ring finger protein 1	NM_204742	1.77103e-33	1.71182
GgaAffx.21164.1.S1_at	CUX1	cut-like homeobox 1	NM_001290201 /// XM_004946479 /// XM_004946480 /// XM_004946481	3.30336e-23	2.35992
GgaAffx.21163.1.S1_at	CECR5	cat eye syndrome chromosome region, candidate 5	XM_004937948 /// XM_004937949 /// XM_416390	6.01853e-20	1.76263
GgaAffx.21147.1.S1_at	AKAP11	A kinase (PRKA) anchor protein 11	XM_004938673 /// XM_004938674 /// XM_004938675 /// XM_004938676 /// XM_004938677 /// XM	2.48233e-27	1.75195
GgaAffx.21144.1.S1_s_at	---	---	---	3.89036e-57	4.69045
GgaAffx.21142.1.S1_s_at	---	---	---	2.48843e-12	1.88575
GgaAffx.21109.1.S1_s_at	RAPGEF5	Rap guanine nucleotide exchange factor (GEF) 5	XM_003640687	9.76523e-13	1.87508
GgaAffx.21107.1.S1_s_at	USP8	ubiquitin specific peptidase 8	XM_003641853	5.90384e-36	1.9335
GgaAffx.21092.1.S1_s_at	NUP35	nucleoporin 35kDa	XM_004942423 /// XM_421854	1.97176e-25	1.70423
GgaAffx.21086.1.S1_s_at	PAQR3	progestin and adipoQ receptor family member III	XM_001233720	9.46558e-22	1.75614
GgaAffx.21077.1.S1_at	CDK13	cyclin-dependent kinase 13	XM_418864	3.38776e-31	2.04091
GgaAffx.21054.1.S1_s_at	LOC101749579 /// RTN4	reticulon-4-like /// reticulon 4	NM_001277087 /// NM_204366 /// XM_004940171	3.39102e-26	4.49444
GgaAffx.21040.1.S1_s_at	PPM1E	protein phosphatase, Mg2+/Mn2+ dependent, 1E	XM_415871	1.66118e-39	2.10573
GgaAffx.21040.1.S1_at	PPM1E	protein phosphatase, Mg2+/Mn2+ dependent, 1E	XM_415871	1.83054e-17	1.74525
GgaAffx.21032.1.S1_s_at	---	---	---	3.1636e-30	2.01629
GgaAffx.21032.1.S1_at	---	---	---	9.14163e-38	2.19512
GgaAffx.21021.1.S1_at	---	---	---	5.01684e-18	1.79761
GgaAffx.21013.1.S1_s_at	POM121	POM121 transmembrane nucleoporin	XM_415711	4.84228e-26	1.68116
GgaAffx.2100.1.S1_at	USP42	ubiquitin specific peptidase 42	XM_004945085 /// XM_004945086 /// XM_004945087 /// XM_414742	4.42946e-08	1.78825
GgaAffx.20999.1.S1_at	---	---	---	1.19037e-18	1.75033
GgaAffx.20996.1.S1_at	---	---	---	5.31679e-72	5.52015
GgaAffx.20987.1.S1_at	---	---	---	3.58974e-10	1.56683
GgaAffx.20976.1.S1_at	---	---	---	6.6283e-13	1.58879
GgaAffx.20975.1.S1_at	BAHD1	bromo adjacent homology domain containing 1	NM_001199543	2.95178e-48	2.25627
GgaAffx.20970.1.S1_at	---	---	---	3.23016e-10	1.53939
GgaAffx.20961.1.S1_s_at	EPT1	ethanolaminephosphotransferase 1 (CDP-ethanolamine-specific)	NM_001031528	1.33317e-44	2.63835
GgaAffx.20935.1.S1_at	DVL1	dishevelled segment polarity protein 1	NM_001030873 /// XM_003642523 /// XM_004947409 /// XM_004947410	2.13286e-18	1.52163
GgaAffx.20932.1.S1_s_at	ZNF511	zinc finger protein 511	XM_426494	1.13817e-11	1.92419
GgaAffx.20926.1.S1_s_at	ZADH2	zinc binding alcohol dehydrogenase domain containing 2	XM_419096	6.34779e-28	1.5365
GgaAffx.20907.1.S1_at	---	---	---	4.772e-34	2.13341
GgaAffx.20896.1.S1_s_at	---	---	---	7.23958e-26	1.65649
GgaAffx.20888.1.S1_at	CBLB	Cbl proto-oncogene B, E3 ubiquitin protein ligase	XM_004938278 /// XM_416621	5.11961e-19	1.62705
GgaAffx.20881.1.S1_at	---	---	---	1.97587e-42	1.94195
GgaAffx.20874.1.S1_at	---	---	---	4.44811e-38	4.61335
GgaAffx.20871.1.S1_at	NLGN1	neuroligin 1	NM_001081502	5.28828e-20	2.14454
GgaAffx.20870.1.S1_s_at	---	---	---	2.57702e-15	1.70086
GgaAffx.20863.1.S1_s_at	---	---	---	2.54646e-16	1.9176
GgaAffx.20837.1.S1_s_at	---	---	---	2.70714e-46	1.82262
GgaAffx.20831.1.S1_at	MTMR7	myotubularin related protein 7	XM_004936002 /// XM_004936003 /// XM_004936004 /// XM_420686	1.13786e-29	3.25165
GgaAffx.20829.1.S1_at	OSBPL6	oxysterol binding protein-like 6	XM_001233035 /// XM_003641569 /// XM_004942702 /// XM_004942703 /// XM_004942704 /// XM	1.25354e-25	1.62129
GgaAffx.20823.1.S1_s_at	DDX26B	DEAD/H (Asp-Glu-Ala-Asp/His) box polypeptide 26B	XM_004940674 /// XM_004940675 /// XR_212082 /// XR_212083	5.80478e-18	1.8046
GgaAffx.20822.1.S1_s_at	MDN1	MDN1, midasin homolog (yeast)	XM_004940386 /// XM_004940387 /// XM_419835	4.20172e-05	1.52883
GgaAffx.20810.1.S1_at	TCP11L1	t-complex 11, testis-specific-like 1	NM_001199407	2.14642e-32	1.88862
GgaAffx.20803.1.S1_s_at	ARL8A	ADP-ribosylation factor-like 8A	NM_001012868	1.04225e-31	1.77445
GgaAffx.20778.1.S1_at	CCDC107	coiled-coil domain containing 107	XM_429533	4.85209e-10	1.61899
GgaAffx.20765.1.S1_at	SLC45A4	solute carrier family 45, member 4	XM_418418	1.76781e-28	2.52246
GgaAffx.20747.1.S1_s_at	MGA	MGA, MAX dimerization protein	XM_004941629 /// XM_004941630 /// XM_004941631 /// XM_004941632 /// XM_004941633 /// XM	6.12825e-17	1.98762
GgaAffx.2073.1.S1_at	ADAP2	ArfGAP with dual PH domains 2	XM_004946170 /// XM_415661	1.7693e-12	1.72636
GgaAffx.20712.1.S1_at	GALNT13	UDP-N-acetyl-alpha-D-galactosamine:polypeptide N-acetylgalactosaminyltransferase 13 (Ga	XM_004943052 /// XM_004943053 /// XM_004943054 /// XM_422165	9.44747e-26	1.72411
GgaAffx.20705.1.S1_s_at	---	---	---	5.56158e-27	2.0142
GgaAffx.20705.1.S1_at	---	---	---	5.52821e-24	1.85045
GgaAffx.20674.1.S1_at	SKIL	SKI-like proto-oncogene	NM_205174	3.71727e-05	1.56437
GgaAffx.20668.1.S1_s_at	ATXN7L1	ataxin 7-like 1	XM_004934747 /// XM_004934748 /// XM_004934749 /// XM_004934750 /// XM_004934751 /// XM	3.68136e-17	1.62481
GgaAffx.20625.1.S1_s_at	CCDC28A	coiled-coil domain containing 28A	XM_004935683 /// XM_004935684 /// XM_419716 /// XR_210497	2.75558e-36	2.22239
GgaAffx.20624.1.S1_at	DACH1	dachshund family transcription factor 1	NM_001199446	4.61156e-23	2.7324
GgaAffx.20614.1.S1_at	RPH3A	rabphilin 3A homolog (mouse)	XM_004945606 /// XM_004945607 /// XM_004945608 /// XM_004945609 /// XM_415177	5.31534e-23	2.27142
GgaAffx.20610.1.S1_at	---	---	---	2.9338e-13	1.90626
GgaAffx.20609.1.S1_s_at	---	---	---	1.01314e-38	2.03031
GgaAffx.20572.1.S1_s_at	TMEM161B	transmembrane protein 161B	XM_004949415 /// XM_424528	3.84011e-28	2.6542
GgaAffx.20570.1.S1_s_at	MTMR3	myotubularin related protein 3	NM_001305666 /// XM_004934455 /// XM_004934456 /// XM_004934457 /// XM_004934458 /// XM	1.55482e-07	1.50825
GgaAffx.20548.1.S1_at	CZH18ORF25	chromosome Z open reading frame, human C18orf25	XM_004949034 /// XM_004949035 /// XM_004949036 /// XM_004949037 /// XM_004949038 /// XM	1.36696e-41	2.21868
GgaAffx.20535.1.S1_at	---	---	---	5.47616e-38	4.01534
GgaAffx.20506.1.S1_at	---	---	---	7.90162e-22	1.8881
GgaAffx.20492.1.S1_at	---	---	---	5.058e-25	2.77535
GgaAffx.2049.1.S1_at	DRD1	dopamine receptor D1	NM_001144848	1.31412e-16	1.99222
GgaAffx.20484.1.S1_at	---	---	---	1.00308e-45	2.13119
GgaAffx.20473.1.S1_at	---	---	---	4.06271e-22	1.9134
GgaAffx.20465.1.S1_s_at	---	---	---	3.08935e-56	2.81818
GgaAffx.20465.1.S1_at	---	---	---	1.91836e-61	3.49708
GgaAffx.20459.1.S1_at	SLC30A1	solute carrier family 30 (zinc transporter), member 1	XM_419437	1.4977e-23	1.75394
GgaAffx.20456.1.S1_s_at	UBE2QL1	ubiquitin-conjugating enzyme E2Q family-like 1	XR_026727	1.15247e-15	1.5197
GgaAffx.20451.1.S1_s_at	---	---	---	5.78914e-10	1.61918
GgaAffx.20451.1.S1_at	---	---	---	2.65677e-13	1.87049
GgaAffx.20450.1.S1_at	---	---	---	6.14365e-08	1.54846
GgaAffx.20448.1.S1_s_at	KIAA0430	KIAA0430	XM_414895	5.65149e-06	1.53834
GgaAffx.20433.1.S1_at	MBOAT2	membrane bound O-acyltransferase domain containing 2	NM_001031090	2.99095e-14	1.76868
GgaAffx.20431.1.S1_at	RAB27A	RAB27A, member RAS oncogene family	NM_001168705	5.64806e-18	1.60356
GgaAffx.20423.1.S1_at	LIN28B	lin-28 homolog B (C. elegans)	NM_001034818	4.25773e-50	6.14555
GgaAffx.20413.1.S1_at	WHSC1	Wolf-Hirschhorn syndrome candidate 1	XM_004936229 /// XM_004936230 /// XM_420839	2.42359e-05	1.52712
GgaAffx.20400.1.S1_s_at	---	---	---	1.21721e-25	1.61721
GgaAffx.20379.1.S1_at	DUSP4	dual specificity phosphatase 4	NM_204838	1.31553e-47	3.14392
GgaAffx.20358.1.S1_at	LOC101752205	uncharacterized LOC101752205	XR_213547	2.16e-18	1.61917
GgaAffx.20335.1.S1_s_at	RNF220	ring finger protein 220	NM_001012599 /// NM_001109987	5.66128e-38	2.5562
GgaAffx.20330.1.S1_at	SOGA2	SOGA family member 2	XM_004939740 /// XM_004939741 /// XM_004939742 /// XM_004939743 /// XM_004939744 /// XM	4.53661e-49	2.4533
GgaAffx.20328.1.S1_at	PHF5A	PHD finger protein 5A	NM_001277376	7.88533e-14	1.5669
GgaAffx.20326.1.S1_s_at	TFDP2	transcription factor Dp-2 (E2F dimerization partner 2)	NM_001184713	7.8368e-17	1.67659
GgaAffx.20326.1.S1_at	TFDP2	transcription factor Dp-2 (E2F dimerization partner 2)	NM_001184713	1.58848e-14	1.68185
GgaAffx.20313.1.S1_at	---	---	---	4.49798e-05	1.53671
GgaAffx.20308.1.S1_at	---	---	---	1.82186e-11	1.61415
GgaAffx.20296.1.S1_at	UBASH3B	ubiquitin associated and SH3 domain containing B	XM_004948014 /// XM_004948015 /// XM_417888	2.56592e-07	1.50679
GgaAffx.20290.1.S1_s_at	---	---	---	2.05711e-20	1.83807
GgaAffx.20289.1.S1_s_at	SLC37A3	solute carrier family 37, member 3	NM_001012538	1.59466e-21	1.71618
GgaAffx.20285.1.S1_s_at	VCPIP1	valosin containing protein (p97)/p47 complex interacting protein 1	NM_001012948	6.69127e-14	2.13708
GgaAffx.20283.1.S1_at	LOC417551	uncharacterized LOC417551	XR_140291	3.56501e-23	2.98517
GgaAffx.20276.1.S1_at	BBX	bobby sox homolog (Drosophila)	XM_004938279 /// XM_004938280 /// XM_004938281 /// XM_004938282 /// XM_004938283 /// XM	1.6683e-26	1.62914
GgaAffx.20273.1.S1_s_at	JMJD6	jumonji domain containing 6	NM_001030703	1.75194e-06	1.52878
GgaAffx.20270.1.S1_s_at	PDE4D	phosphodiesterase 4D, cAMP-specific	XM_003642985 /// XM_004937252 /// XM_004937253 /// XM_004937254 /// XM_004937255 /// XM	7.91895e-07	1.54025
GgaAffx.20263.1.S1_s_at	RBM33	RNA binding motif protein 33	XM_004939156 /// XM_004939157 /// XM_004939158 /// XM_004939159 /// XM_418548	0.00035165	1.70779
GgaAffx.20232.1.S1_at	BCL7A	B-cell CLL/lymphoma 7A	XM_004945565 /// XM_415148	3.66674e-20	1.58357
GgaAffx.20217.1.S1_at	SERTM1	serine-rich and transmembrane domain containing 1	XM_417096	8.17748e-37	2.78861
GgaAffx.20200.1.S1_at	---	---	---	1.83165e-19	2.04575
GgaAffx.20198.1.S1_s_at	TMEM38A	transmembrane protein 38A	NM_001079758	8.1083e-42	2.27187
GgaAffx.20185.1.S1_at	---	---	---	9.88649e-34	1.7496
GgaAffx.20164.1.S1_at	ARL4C	ADP-ribosylation factor-like 4C	XM_001237034	2.40446e-22	1.97664
GgaAffx.20134.1.S1_s_at	GPI	glucose-6-phosphate isomerase	NM_001006128	1.52111e-11	1.67245
GgaAffx.20105.1.S1_s_at	TRPC1	transient receptor potential cation channel, subfamily C, member 1	NM_001004409	7.4182e-05	1.5029
GgaAffx.20099.1.S1_at	HSP25	heat shock protein 25	NM_001010842	3.83707e-97	13.2425
GgaAffx.20088.1.S1_at	---	---	---	5.91054e-25	1.73164
GgaAffx.1993.5.S1_s_at	ITPR3	inositol 1,4,5-trisphosphate receptor, type 3	XM_418035	6.45657e-22	2.16997
GgaAffx.1966.1.S1_s_at	EDEM2	ER degradation enhancer, mannosidase alpha-like 2	NM_001079748 /// XM_003642498 /// XM_004946976	1.01433e-35	1.84042
GgaAffx.1943.1.S1_at	MFF	mitochondrial fission factor	XM_001233529 /// XM_004937049 /// XM_004937050 /// XM_004937051 /// XM_004937052 /// XM	1.52891e-18	1.77696
GgaAffx.1890.1.S1_at	ZNF365	zinc finger protein 365	NM_001199547	2.00579e-13	1.74924
GgaAffx.189.1.S1_at	PDE7A	phosphodiesterase 7A	XM_004939883 /// XM_004939884 /// XM_004939885 /// XM_422982	1.69124e-10	1.57324
GgaAffx.1880.1.S1_at	MST1R	macrophage stimulating 1 receptor (c-met-related tyrosine kinase)	NM_001031463	1.42097e-42	3.03708
GgaAffx.1876.1.S1_s_at	JMJD1C	jumonji domain containing 1C	NM_001199546	0.000355833	1.72648
GgaAffx.1833.1.S1_s_at	RASA2	RAS p21 protein activator 2	NM_001012929	2.53444e-17	2.38776
GgaAffx.1795.3.S1_s_at	TFDP2	transcription factor Dp-2 (E2F dimerization partner 2)	NM_001184713	5.84436e-41	2.39372
GgaAffx.1795.1.S1_at	TFDP2	transcription factor Dp-2 (E2F dimerization partner 2)	NM_001184713	7.4989e-41	2.14279
GgaAffx.1767.4.S1_s_at	XRN1	5'-3' exoribonuclease 1	XM_422596	0.00072681	1.52806
GgaAffx.1767.2.S1_s_at	XRN1	5'-3' exoribonuclease 1	XM_422596	2.25035e-19	2.24662
GgaAffx.176.1.S1_at	ARID4B	AT rich interactive domain 4B (RBP1-like)	XM_003640986 /// XM_004935477 /// XM_004935478	3.58332e-07	1.54173
GgaAffx.1747.1.S1_at	ECD	ecdysoneless homolog (Drosophila)	NM_001199524	4.2253e-28	1.86966
GgaAffx.1717.2.S1_s_at	PCOLCE2	procollagen C-endopeptidase enhancer 2	XM_426680	5.37454e-30	1.8657
GgaAffx.1708.1.S1_at	GGPS1	geranylgeranyl diphosphate synthase 1	XM_424685	1.6453e-53	2.33575
GgaAffx.1650.1.S1_s_at	WDR75	WD repeat domain 75	NM_001031244 /// XM_001233407	4.82911e-26	1.61624
GgaAffx.1572.1.S1_at	MARVELD2	MARVEL domain containing 2	XM_424965	6.10465e-09	1.54241
GgaAffx.156.1.S1_at	MAN2A1	mannosidase, alpha, class 2A, member 1	XM_003643046	3.4403e-07	1.55036
GgaAffx.1534.3.S1_at	---	---	---	4.93458e-16	1.79527
GgaAffx.1527.1.S1_at	TMEM200A	transmembrane protein 200A	XM_004940224 /// XM_424670	1.28651e-35	3.07522
GgaAffx.1501.3.S1_s_at	AGO1	argonaute RISC catalytic component 1	XM_004947768 /// XM_425781	1.49584e-09	1.87321
GgaAffx.1501.1.S1_s_at	AGO3	argonaute RISC catalytic component 3	NM_001030900	5.3215e-47	2.28849
GgaAffx.1493.1.S1_at	DENND1B	DENN/MADD domain containing 1B	XM_422194	1.39028e-28	2.60373
GgaAffx.1492.1.S1_at	DENND1B	DENN/MADD domain containing 1B	XM_422194	6.60156e-17	2.34677
GgaAffx.1489.1.S1_at	GALNT9	UDP-N-acetyl-alpha-D-galactosamine:polypeptide N-acetylgalactosaminyltransferase 9 (Gal	XM_004945510 /// XM_004945511 /// XM_004945512 /// XM_415088	4.18213e-08	1.64226
GgaAffx.1421.4.S1_s_at	DGKQ	diacylglycerol kinase, theta 110kDa	XM_424953	1.7874e-26	2.12877
GgaAffx.1413.1.S1_at	THUMPD1	THUMP domain containing 1	XM_424600	2.85898e-12	1.51443
GgaAffx.1411.1.S1_s_at	WDR47	WD repeat domain 47	XM_004943108 /// XM_422187	3.88749e-12	1.84503
GgaAffx.1352.1.S1_s_at	SYT15	synaptotagmin XV	XM_004941954 /// XM_004941955 /// XM_004941956 /// XM_421499	9.28708e-15	1.64444
GgaAffx.1328.2.S1_s_at	STXBP3	syntaxin binding protein 3	NM_001079734	2.6169e-15	2.25788
GgaAffx.13238.1.S1_s_at	GLCCI1	glucocorticoid induced transcript 1	NM_001012855	1.63012e-47	3.2254
GgaAffx.13208.1.S1_at	RASA2	RAS p21 protein activator 2	NM_001012929	9.82796e-30	1.9542
GgaAffx.13197.1.S1_s_at	PAPOLA	poly(A) polymerase alpha	NM_001198601	3.02923e-33	2.29913
GgaAffx.13192.1.S1_at	CHMP4B	charged multivesicular body protein 4B	NM_001006286	3.17007e-36	1.67896
GgaAffx.13168.1.S1_s_at	SLMO1	slowmo homolog 1 (Drosophila)	NM_001031011	7.09921e-35	2.70512
GgaAffx.13130.1.S1_s_at	SPRYD7	SPRY domain containing 7	NM_001006273	9.29992e-51	2.04345
GgaAffx.13130.1.S1_at	SPRYD7	SPRY domain containing 7	NM_001006273	2.32847e-23	1.78895
GgaAffx.13129.1.S1_at	RMI1	RecQ mediated genome instability 1	NM_001031612	2.12007e-25	1.93177
GgaAffx.13127.1.S1_s_at	FUBP1	far upstream element (FUSE) binding protein 1	NM_001006535	4.22365e-31	1.6446
GgaAffx.13095.1.S1_at	RUNDC3B	RUN domain containing 3B	NM_001030972	1.52087e-20	2.02455
GgaAffx.13075.1.S1_at	LOC421792	uncharacterized LOC421792	NM_001006411	4.89286e-07	1.5505
GgaAffx.13056.1.S1_at	E2F5	E2F transcription factor 5, p130-binding	NM_001030942	6.31442e-62	2.86931
GgaAffx.13055.1.S1_at	FBXO8	F-box protein 8	NM_001006446	1.51364e-10	1.80156
GgaAffx.13053.1.S1_s_at	FAM213A	family with sequence similarity 213, member A	NM_001193518 /// NM_001193519 /// NR_027494 /// NR_027495	1.02171e-19	2.15688
GgaAffx.12999.1.S1_s_at	TEC	tec protein tyrosine kinase	NM_001030372	5.81273e-12	1.64338
GgaAffx.12998.1.S1_at	TRAPPC11	trafficking protein particle complex 11	NM_001031536	1.82484e-26	1.59435
GgaAffx.12969.1.S1_at	PIK3R5	phosphoinositide-3-kinase, regulatory subunit 5	NM_001030697	2.24096e-53	5.54646
GgaAffx.12967.1.S1_s_at	HSP90AA1	heat shock protein 90kDa alpha (cytosolic), class A member 1	NM_001109785	5.30617e-53	4.68484
GgaAffx.12966.1.S1_s_at	VCPIP1	valosin containing protein (p97)/p47 complex interacting protein 1	NM_001012948	3.00601e-33	2.07919
GgaAffx.12959.1.S1_at	IPO13	importin 13	NM_001006537	5.18874e-22	1.94069
GgaAffx.12950.1.S1_at	BHLHE23	basic helix-loop-helix family, member e23	NM_204504	3.89899e-19	2.13022
GgaAffx.12943.1.S1_at	CHST10	carbohydrate sulfotransferase 10	NM_001030343	9.76897e-17	1.54956
GgaAffx.12933.1.S1_at	SLC25A13	solute carrier family 25 (aspartate/glutamate carrier), member 13	NM_001012949	5.5429e-35	1.73173
GgaAffx.12921.1.S1_at	KATNBL1	katanin p80 subunit B-like 1	NM_001031198	2.45302e-33	2.19161
GgaAffx.12887.1.S1_s_at	PI4K2B	Phosphatidylinositol 4-kinase type 2 beta; Phosphatidylinositol 4-kinase type 2-beta [S	NM_001031157	4.02232e-42	1.8653
GgaAffx.12872.1.S1_s_at	METAP2	methionyl aminopeptidase 2	NM_001006233	3.97963e-34	1.62838
GgaAffx.12866.1.S1_s_at	ZDHHC17	zinc finger, DHHC-type containing 17	NM_001030745	1.82695e-22	1.75742
GgaAffx.12858.1.S1_s_at	STXBP3	syntaxin binding protein 3	NM_001079734	6.43978e-31	2.06331
GgaAffx.12839.1.S1_at	TRIM14	tripartite motif containing 14	NM_001031431	2.77908e-15	1.76015
GgaAffx.12816.1.S1_at	TMEM128	transmembrane protein 128	NM_001031163	3.71556e-44	2.5475
GgaAffx.1281.1.S1_s_at	HIPK1	homeodomain interacting protein kinase 1	XM_004935000 /// XM_004935001 /// XM_004935002 /// XM_418007	1.26172e-20	2.10231
GgaAffx.12809.1.S1_s_at	SUGT1	SGT1, suppressor of G2 allele of SKP1 (S. cerevisiae)	NM_001030823	4.0595e-31	1.57983
GgaAffx.12795.1.S1_at	TTC7B	tetratricopeptide repeat domain 7B	NM_001006484	1.00006e-31	1.9864
GgaAffx.12782.1.S1_s_at	PDCD10	programmed cell death 10	NM_001006554	3.5816e-38	1.77969
GgaAffx.12776.1.S1_at	C10orf2	chromosome 10 open reading frame 2	NM_001031344	8.50321e-23	1.801
GgaAffx.12769.1.S1_s_at	RRAS2	related RAS viral (r-ras) oncogene homolog 2	NM_001006466	1.49786e-19	1.52377
GgaAffx.12756.1.S1_at	BAG3	BCL2-associated athanogene 3	NM_001006505 /// XM_001233434	3.98079e-56	3.11402
GgaAffx.12751.1.S1_at	MEGF6	multiple EGF-like-domains 6	XM_004947374 /// XM_004947375 /// XM_417548	4.89243e-50	2.14958
GgaAffx.12750.1.S1_s_at	RASSF3	Ras association (RalGDS/AF-6) domain family member 3	NM_001007851	2.2144e-21	1.77697
GgaAffx.12737.1.S1_at	MPP1	membrane protein, palmitoylated 1, 55kDa	NM_001007917	9.4704e-17	1.94528
GgaAffx.12699.1.S1_s_at	RANBP1	RAN binding protein 1	NM_001006183	1.71104e-48	2.66647
GgaAffx.12693.1.S1_at	RIOK2	RIO kinase 2	NM_001006581	1.49693e-08	1.70957
GgaAffx.12664.1.S1_s_at	CREG1	cellular repressor of E1A-stimulated genes 1	NM_001305064 /// XM_003640464	4.64603e-22	1.6253
GgaAffx.12660.1.S1_s_at	TGS1	trimethylguanosine synthase 1	NM_001006389	1.66797e-21	1.57894
GgaAffx.12659.1.S1_at	MXD1	MAX dimerization protein 1	NM_001039310	6.73887e-14	1.53091
GgaAffx.12655.1.S1_s_at	CLK2	CDC-like kinase 2	NM_001031326	1.18638e-24	1.65515
GgaAffx.12655.1.S1_at	CLK2	CDC-like kinase 2	NM_001031326	1.19945e-19	1.7079
GgaAffx.12650.1.S1_s_at	C1H7ORF60	chromosome 1 open reading frame, human C7orf60	NM_001030734	3.99074e-36	2.00882
GgaAffx.12599.1.S1_s_at	TMEM68	transmembrane protein 68	NM_001031021	1.12341e-40	2.38758
GgaAffx.12599.1.S1_at	TMEM68	transmembrane protein 68	NM_001031021	6.9073e-23	1.9814
GgaAffx.12592.1.S1_at	SERTAD2	SERTA domain containing 2	NM_001031037	9.72397e-21	1.67114
GgaAffx.12586.1.S1_at	COPS3	COP9 signalosome subunit 3	NM_001006163	8.59455e-51	1.53927
GgaAffx.12568.1.S1_at	HAUS1	HAUS augmin-like complex, subunit 1	NM_001030625	5.30706e-08	1.55127
GgaAffx.12565.1.S1_at	NCLN	nicalin	NM_001031354	1.86595e-15	1.55498
GgaAffx.12546.1.S1_at	ZC3H11A	zinc finger CCCH-type containing 11A	NM_001031030	1.68001e-17	1.71914
GgaAffx.12543.1.S1_s_at	FAM18B1	family with sequence similarity 18, member B1	NM_001030699	1.61711e-25	1.58713
GgaAffx.12533.1.S1_at	STK4	serine/threonine kinase 4	NM_001030853	6.76743e-36	1.96137
GgaAffx.12529.1.S1_s_at	CCT7	chaperonin containing TCP1, subunit 7 (eta)	NM_001031541	6.45506e-27	1.60653
GgaAffx.12509.1.S1_s_at	SLMO2	slowmo homolog 2 (Drosophila)	NM_001030866	3.92158e-16	1.86246
GgaAffx.12505.1.S1_at	RAB11A	RAB11A, member RAS oncogene family	NM_001005827	5.51691e-17	1.6734
GgaAffx.12503.1.S1_s_at	USP10	ubiquitin specific peptidase 10	NM_001006130	1.44093e-35	1.59564
GgaAffx.12498.1.S1_s_at	TMEM120B	transmembrane protein 120B	NM_001030659	3.92014e-41	2.45102
GgaAffx.12496.1.S1_at	EDARADD	EDAR-associated death domain	NM_001012405	6.95247e-20	1.88976
GgaAffx.12491.1.S1_s_at	DIAPH1	diaphanous homolog 1 (Drosophila)	NM_204210	7.28673e-09	1.81808
GgaAffx.12488.1.S1_s_at	CCNL2	cyclin L2	NM_204470	1.02007e-16	1.73942
GgaAffx.12463.1.S1_s_at	SLC35A3	solute carrier family 35 (UDP-N-acetylglucosamine (UDP-GlcNAc) transporter), member A3	NM_001031274	2.24237e-37	2.49405
GgaAffx.12461.1.S1_at	PAIP2	poly(A) binding protein interacting protein 2	NM_001007832	7.77527e-35	1.85005
GgaAffx.12447.1.S1_at	SLC16A9	solute carrier family 16, member 9	NM_001031222	2.15501e-26	1.78488
GgaAffx.12446.1.S1_at	E2F4	E2F transcription factor 4, p107/p130-binding	NM_001005835	1.10077e-25	2.27657
GgaAffx.12414.1.S1_s_at	HMGCR	3-hydroxy-3-methylglutaryl-CoA reductase	NM_204485	1.67884e-08	1.61934
GgaAffx.12413.1.S1_at	RBM38	RNA binding motif protein 38	NM_001305093 /// XM_003642493	6.35749e-62	9.11777
GgaAffx.12406.1.S1_at	PGLS	6-phosphogluconolactonase	NM_001031588	1.66595e-26	2.35339
GgaAffx.12345.1.S1_at	REPS1	RALBP1 associated Eps domain containing 1	NM_001012877	2.10955e-15	1.647
GgaAffx.12319.1.S1_s_at	FAM105A	family with sequence similarity 105, member A	NM_001079746	3.23277e-45	2.59035
GgaAffx.12319.1.S1_at	FAM105A	family with sequence similarity 105, member A	NM_001079746	1.5919e-27	2.18098
GgaAffx.12300.1.S1_s_at	STX16	syntaxin 16	NM_001006295	5.65622e-34	1.53621
GgaAffx.12283.1.S1_s_at	EIF3J	eukaryotic translation initiation factor 3, subunit J	NM_001012771	9.78456e-39	1.75408
GgaAffx.12271.1.S1_s_at	CRIPT	cysteine-rich PDZ-binding protein	NM_001031054	3.4999e-24	1.58713
GgaAffx.12263.1.S1_s_at	ENPP4	ectonucleotide pyrophosphatase/phosphodiesterase 4 (putative)	NM_001006422	8.50839e-37	2.74878
GgaAffx.1225.1.S1_at	LINGO2	leucine rich repeat and Ig domain containing 2	XM_004949597 /// XM_004949598 /// XM_004949599 /// XM_004949600 /// XM_004949601 /// XM	1.38306e-08	1.55932
GgaAffx.12246.1.S1_s_at	ARL8BL	ADP-ribosylation factor-like 8B-like	NM_001256970	4.13122e-41	2.31716
GgaAffx.12237.1.S1_s_at	OGT	O-linked N-acetylglucosamine (GlcNAc) transferase	NM_001006429 /// XM_001232518 /// XM_004940628 /// XM_004940629 /// XM_004940630	2.38243e-22	2.60649
GgaAffx.12221.1.S1_at	---	---	---	3.38994e-12	2.02262
GgaAffx.12217.1.S1_at	GTF2H5	general transcription factor IIH, polypeptide 5	NM_001097535	1.5139e-45	1.84666
GgaAffx.12193.1.S1_s_at	FGFR1OP2	FGFR1 oncogene partner 2	NM_001007855	5.3944e-30	2.13613
GgaAffx.12191.1.S1_s_at	CD200	CD200 molecule	NM_001030787	9.92378e-28	2.39113
GgaAffx.12171.1.S1_s_at	MBOAT2	membrane bound O-acyltransferase domain containing 2	NM_001031090	1.67434e-08	2.09972
GgaAffx.12145.1.S1_s_at	MMADHC	methylmalonic aciduria (cobalamin deficiency) cblD type, with homocystinuria	NM_001008477	2.82235e-22	1.52007
GgaAffx.12117.1.S1_s_at	MARCKSL1	MARCKS-like 1	NM_001080718	8.99581e-41	1.57596
GgaAffx.12111.1.S1_s_at	BECN1	beclin 1, autophagy related	NM_001006332	2.22604e-11	1.53131
GgaAffx.12100.1.S1_s_at	PELI1	pellino E3 ubiquitin protein ligase 1	NM_001012872	1.12316e-27	1.82233
GgaAffx.12084.1.S1_s_at	ABHD5	abhydrolase domain containing 5	NM_001278145 /// NR_103454	1.23558e-29	1.75727
GgaAffx.12082.1.S1_s_at	ARRDC1	arrestin domain containing 1	NM_001031475	2.17783e-30	2.11968
GgaAffx.12082.1.S1_at	ARRDC1	arrestin domain containing 1	NM_001031475	2.11431e-19	1.57105
GgaAffx.12046.1.S1_at	RP11-156P1.2	Golgi SNAP receptor complex member 2 [Source:UniProtKB/TrEMBL;Acc:E7EQ34]	NM_001080864	2.10203e-39	2.8992
GgaAffx.12043.1.S1_s_at	DNAJC16	DnaJ (Hsp40) homolog, subfamily C, member 16	NM_001039330	4.12846e-38	2.61086
GgaAffx.12035.1.S1_at	EDEM2	ER degradation enhancer, mannosidase alpha-like 2	NM_001079748 /// XM_003642498 /// XM_004946976	2.40408e-29	1.90332
GgaAffx.12034.1.S1_at	GCLM	glutamate-cysteine ligase, modifier subunit	NM_001007953	1.59818e-28	1.69992
GgaAffx.12024.1.S1_at	NUDT19	nudix (nucleoside diphosphate linked moiety X)-type motif 19	NM_001031458	3.83083e-35	2.44207
GgaAffx.12010.1.S1_s_at	LSM14A	LSM14A mRNA processing body assembly factor	NM_001012778	3.44526e-27	1.62729
GgaAffx.12006.1.S1_s_at	PLEKHA3	pleckstrin homology domain containing, family A (phosphoinositide binding specific) mem	NM_001031251	1.17456e-49	2.41298
GgaAffx.12005.1.S1_s_at	SDR16C5	short chain dehydrogenase/reductase family 16C, member 5	NM_001031022	9.02533e-21	1.71759
GgaAffx.11997.1.S1_s_at	C25H1ORF43	chromosome 25 open reading frame, human C1orf43	NM_001031590 /// NM_001305796	2.07034e-27	1.64489
GgaAffx.11985.1.S1_s_at	LSM7	LSM7 homolog, U6 small nuclear RNA and mRNA degradation associated	NM_001006337	6.04448e-31	1.58885
GgaAffx.11961.1.S1_s_at	ITFG1	integrin alpha FG-GAP repeat containing 1	NM_001005840	4.86079e-25	1.63085
GgaAffx.11920.1.S1_s_at	SMARCA5	SWI/SNF related, matrix associated, actin dependent regulator of chromatin, subfamily a	NM_001006439 /// XM_001234485 /// XM_004940953 /// XM_004940954	3.44999e-38	1.77434
GgaAffx.11909.1.S1_at	ANKRD52	ankyrin repeat domain 52	NM_001012939	2.23439e-22	2.79518
GgaAffx.11890.1.S1_s_at	MTF1	metal-regulatory transcription factor 1	NM_001031495	2.73208e-43	2.54829
GgaAffx.11888.1.S1_s_at	N4BP1	NEDD4 binding protein 1	NM_001030570	1.2156e-22	1.59987
GgaAffx.11886.1.S1_s_at	GSPT1	G1 to S phase transition 1	NM_001135677	1.37757e-10	2.00139
GgaAffx.11873.1.S1_s_at	AGO3	argonaute RISC catalytic component 3	NM_001030900	1.60061e-22	2.07383
GgaAffx.1187.1.A1_at	---	---	---	2.00785e-13	1.92286
GgaAffx.11865.1.S1_s_at	ACTR6	ARP6 actin-related protein 6 homolog (yeast)	NM_204637	6.80899e-33	2.10977
GgaAffx.11842.1.S1_s_at	RAP2C	RAP2C, member of RAS oncogene family	NM_001012572	1.19695e-14	1.7764
GgaAffx.11841.1.S1_s_at	TMEM57	transmembrane protein 57	NM_001030895	1.21984e-31	1.89167
GgaAffx.11829.1.S1_s_at	C3H6ORF120	chromosome 3 open reading frame, human C6orf120	NM_001031065	7.90464e-17	1.50959
GgaAffx.11809.1.S1_s_at	FAM133B	family with sequence similarity 133, member B	NM_001030975	1.81751e-39	1.86032
GgaAffx.11799.1.S1_s_at	DDX55	DEAD (Asp-Glu-Ala-Asp) box polypeptide 55	NM_001006185	1.25957e-26	1.96899
GgaAffx.11793.1.S1_s_at	PPP2R2A	protein phosphatase 2, regulatory subunit B, alpha	NM_001030886	1.91245e-39	1.72195
GgaAffx.11790.1.S1_at	GUF1	GUF1 homolog, GTPase	NM_001006455 /// XM_001232469 /// XM_004936063 /// XR_210600	2.47589e-39	2.44183
GgaAffx.11733.1.S1_s_at	NSUN2	NOP2/Sun RNA methyltransferase family, member 2	NM_001031004	2.38798e-39	2.04807
GgaAffx.11728.1.S1_s_at	BRIX1	BRX1, biogenesis of ribosomes	NM_001031449	7.67829e-14	1.57202
GgaAffx.11720.1.S1_at	LUC7L2	LUC7-like 2 (S. cerevisiae)	NM_001030755	5.5007e-33	1.63263
GgaAffx.11707.1.S1_s_at	PHAX	phosphorylated adaptor for RNA export	NM_001006575	4.79226e-17	1.62607
GgaAffx.11699.1.S1_at	ARPP19	cAMP-regulated phosphoprotein, 19kDa	NM_001081707	8.49287e-38	1.71456
GgaAffx.11680.1.S1_s_at	MYBL1	v-myb avian myeloblastosis viral oncogene homolog-like 1	NM_205232	2.30295e-19	2.59003
GgaAffx.11647.1.S1_s_at	POC1B	POC1 centriolar protein B	NM_001006232	1.66013e-33	2.04601
GgaAffx.11620.1.S1_at	SEC24B	SEC24 family member B	NM_001031135	6.19542e-24	1.55886
GgaAffx.11609.1.S1_at	PDE4D	phosphodiesterase 4D, cAMP-specific	XM_003642985 /// XM_004937252 /// XM_004937253 /// XM_004937254 /// XM_004937255 /// XM	1.90382e-16	2.58707
GgaAffx.11595.1.S1_at	DAZAP1	DAZ associated protein 1	NM_001031428	3.07775e-28	1.82324
GgaAffx.11572.1.S1_at	PNRC2	proline-rich nuclear receptor coactivator 2	NM_001006315	5.45415e-60	2.24377
GgaAffx.11563.1.S1_s_at	CCNC	cyclin C	NM_001167765	5.03326e-08	1.67585
GgaAffx.11561.1.S1_at	GSKIP	GSK3B interacting protein	NM_001008473	1.06591e-44	1.85969
GgaAffx.11551.1.S1_s_at	H2AFZ	H2A histone family, member Z	NM_001031374	5.09809e-37	1.61894
GgaAffx.1153.1.S1_s_at	HAUS1	HAUS augmin-like complex, subunit 1	NM_001030625	4.45635e-13	1.73037
GgaAffx.11524.1.S1_s_at	CCT4	chaperonin containing TCP1, subunit 4 (delta)	NM_206878	1.79491e-11	1.58873
GgaAffx.11519.1.S1_s_at	RHOG	ras homolog family member G	NM_001012536	6.56602e-30	1.52953
GgaAffx.11505.1.S1_s_at	IMMT	inner membrane protein, mitochondrial	NM_001006462	8.20418e-26	1.54861
GgaAffx.11482.1.S1_s_at	JMJD6	jumonji domain containing 6	NM_001030703	3.12832e-46	2.62777
GgaAffx.11476.1.S1_at	KPNA1	karyopherin alpha 1 (importin alpha 5)	NM_001030774	8.20637e-31	1.68165
GgaAffx.11472.1.S1_s_at	TMEM101	transmembrane protein 101	NM_001137651	1.17417e-18	1.9714
GgaAffx.11468.1.S1_s_at	LOC100859337 /// SETD3	histone-lysine N-methyltransferase setd3-like /// SET domain containing 3	NM_001006486 /// XM_003641411	1.9243e-41	1.88304
GgaAffx.11466.1.S1_at	C5H14ORF169	chromosome 5 open reading frame, human C14orf169	NM_001031196	8.20824e-17	1.5006
GgaAffx.11465.1.S1_at	RFK	riboflavin kinase	NM_001031605	2.74602e-63	3.97892
GgaAffx.11438.1.S1_s_at	SLCO4A1	solute carrier organic anion transporter family, member 4A1	NM_001030856 /// NM_001278151	7.24915e-18	2.02182
GgaAffx.11433.1.S1_s_at	DYNC1LI2	dynein, cytoplasmic 1, light intermediate chain 2	NM_001030573	5.07898e-16	1.61757
GgaAffx.11413.1.S1_s_at	NCOA7	nuclear receptor coactivator 7	NM_001012878	3.73042e-30	2.02093
GgaAffx.11396.1.S1_s_at	SLC17A9	solute carrier family 17 (vesicular nucleotide transporter), member 9	NM_001006292	2.31713e-25	2.20338
GgaAffx.11380.1.S1_s_at	WDR82	WD repeat domain 82	NM_001006135	7.64658e-29	1.54806
GgaAffx.11377.1.S1_s_at	AGO4	eukaryotic translation initiation factor 2C, 4	NM_001039276	3.2954e-28	1.72011
GgaAffx.11373.1.S1_s_at	OSTM1	osteopetrosis associated transmembrane protein 1	NM_001031077	5.59907e-42	2.56007
GgaAffx.11356.1.S1_at	NAA25	N(alpha)-acetyltransferase 25, NatB auxiliary subunit	NM_001030664	1.52165e-07	1.50808
GgaAffx.11352.1.S1_at	SOGA2	SOGA family member 2	XM_004939740 /// XM_004939741 /// XM_004939742 /// XM_004939743 /// XM_004939744 /// XM	1.89797e-05	1.5053
GgaAffx.11332.1.S1_s_at	CCNE1	cyclin E1	NM_001031358	1.97433e-16	1.66366
GgaAffx.11323.1.S1_at	RP11-345J4.5	Uncharacterized protein [Source:UniProtKB/TrEMBL;Acc:A0A0B4J295]	XM_414907	1.07104e-15	2.04226
GgaAffx.11294.1.S1_s_at	NUDCD1	NudC domain containing 1	XM_003640849 /// XM_004940000	2.64867e-10	1.99142
GgaAffx.11273.1.S1_at	ANKRD12	ankyrin repeat domain 12	XM_423591 /// XR_211704	3.10265e-23	2.36889
GgaAffx.11261.1.S1_at	RRP1B	ribosomal RNA processing 1 homolog B (S. cerevisiae)	NM_001031334	2.01373e-31	1.79879
GgaAffx.1124.1.S1_at	LOC693265	CMD-4	NM_001044688	6.4943e-16	1.85549
GgaAffx.11224.4.S1_s_at	SLC25A32	solute carrier family 25 (mitochondrial folate carrier), member 32	NM_001031506	9.3882e-22	1.66894
GgaAffx.11224.2.S1_s_at	SLC25A32	solute carrier family 25 (mitochondrial folate carrier), member 32	NM_001031506	1.31091e-24	1.99269
GgaAffx.11214.1.S1_x_at	---	---	---	1.38083e-10	1.71928
GgaAffx.11214.1.S1_at	---	---	---	1.80822e-08	1.57139
GgaAffx.11212.1.S1_s_at	LCORL	ligand dependent nuclear receptor corepressor-like	NM_001031160	5.80012e-07	1.50933
GgaAffx.1121.1.S1_s_at	UBAC1	UBA domain containing 1	NM_001031474	5.46874e-40	1.98117
GgaAffx.11199.2.S1_x_at	---	---	---	1.82024e-13	3.17798
GgaAffx.11199.2.S1_at	---	---	---	6.15044e-09	1.8224
GgaAffx.11199.1.S1_s_at	LOC101749077	neuroblast differentiation-associated protein AHNAK-like	XM_004950490	2.67106e-13	2.84337
GgaAffx.11199.1.S1_at	---	---	---	1.05625e-11	1.68676
GgaAffx.11144.1.S1_s_at	RP11-371E8.4	Uncharacterized protein [Source:UniProtKB/TrEMBL;Acc:G3V3Q6]	NM_001079732	4.83976e-38	1.91433
GgaAffx.11133.1.S1_s_at	ARPP19	cAMP-regulated phosphoprotein, 19kDa	NM_001081707	9.30275e-31	1.71039
GgaAffx.11133.1.A1_s_at	---	---	---	6.69036e-10	1.61183
GgaAffx.11128.1.S1_at	CRLF1	cytokine receptor-like factor 1	XM_003642891 /// XM_004948905 /// XM_004948906 /// XM_004948907	7.43876e-14	1.81589
GgaAffx.11009.3.S1_s_at	GUCY1A2	guanylate cyclase 1, soluble, alpha 2	XM_001233953 /// XM_004938834	5.85076e-12	2.19484
GgaAffx.11002.1.S1_at	CUL5	cullin 5	XM_417163	3.19753e-24	2.24336
GgaAffx.10954.1.S1_at	USP12	ubiquitin specific peptidase 12	XM_004938776 /// XM_004938777 /// XM_425636	2.732e-26	2.11614
GgaAffx.10937.3.S1_s_at	---	---	---	2.918e-06	1.61575
GgaAffx.10937.1.S1_at	HSPH1	heat shock 105kDa/110kDa protein 1	NM_001159698	4.92837e-48	6.79273
GgaAffx.10926.1.S1_at	NBEA	neurobeachin	NM_001252140	1.07872e-12	1.57774
GgaAffx.10919.1.S1_at	CCNA1	cyclin A1	XM_004938747 /// XM_004938748 /// XM_417097	5.90701e-25	3.19168
GgaAffx.10860.2.S1_s_at	DGKH	diacylglycerol kinase, eta	XM_001232790 /// XM_004938670 /// XM_004938671 /// XM_004938672	2.43985e-07	1.66565
GgaAffx.10838.1.S1_s_at	SLAIN1	SLAIN motif family, member 1	XM_004938615 /// XM_004938616 /// XM_004938617 /// XM_004938618 /// XM_417002	1.10408e-12	1.78432
GgaAffx.10817.1.S1_at	HS6ST3	heparan sulfate 6-O-sulfotransferase 3	XM_003640546	1.80363e-20	2.45236
GgaAffx.10761.1.S1_s_at	SH3RF3	SH3 domain containing ring finger 3	XM_416930	3.61407e-12	1.54418
GgaAffx.10707.1.S1_s_at	NIPA1	non imprinted in Prader-Willi/Angelman syndrome 1	NM_001030810 /// XM_003640526	1.04463e-45	3.08458
GgaAffx.10705.1.S1_at	---	---	---	3.40584e-36	2.10164
GgaAffx.107.1.S1_at	ISOC1	isochorismatase domain containing 1	XM_004949269 /// XM_413969	1.60828e-18	1.77625
GgaAffx.10691.2.S1_s_at	ENPP4	ectonucleotide pyrophosphatase/phosphodiesterase 4 (putative)	NM_001006422	3.09708e-27	2.3684
GgaAffx.1066.1.S1_at	LOC427799	urotensin-2 receptor-like	XM_003642324	1.25001e-13	1.64883
GgaAffx.10650.3.S1_s_at	EXTL3	exostosin-like glycosyltransferase 3	XM_004935885 /// XM_004935886 /// XM_004935887 /// XM_420030	1.69248e-06	1.5001
GgaAffx.10650.2.S1_s_at	EXTL3	exostosin-like glycosyltransferase 3	XM_004935885 /// XM_004935886 /// XM_004935887 /// XM_420030	3.25044e-28	1.93147
GgaAffx.10598.1.S1_s_at	EPT1	ethanolaminephosphotransferase 1 (CDP-ethanolamine-specific)	NM_001031528	2.57196e-16	2.30619
GgaAffx.10521.1.S1_s_at	GRHL1	grainyhead-like 1 (Drosophila)	XM_004935752 /// XM_426209	4.31369e-17	2.35642
GgaAffx.10521.1.S1_at	GRHL1	grainyhead-like 1 (Drosophila)	XM_004935752 /// XM_426209	4.88585e-14	1.91295
GgaAffx.10502.2.S1_s_at	MBOAT2	membrane bound O-acyltransferase domain containing 2	NM_001031090	5.06002e-12	2.20764
GgaAffx.10492.1.S1_s_at	TSSC1	tumor suppressing subtransferable candidate 1	NM_001031088	5.06362e-15	1.68679
GgaAffx.10482.1.S1_at	WDYHV1	WDYHV motif containing 1	XM_003640874 /// XM_004940028 /// XM_418452 /// XR_211840	2.13833e-15	1.51715
GgaAffx.10475.1.S1_at	FAM150B	family with sequence similarity 150, member B	XM_419928	8.07434e-25	3.64217
GgaAffx.10450.1.S1_s_at	PDK3	pyruvate dehydrogenase kinase, isozyme 3	NM_001006259	1.86241e-26	1.53235
GgaAffx.10437.1.S1_at	FAM83B	family with sequence similarity 83, member B	XM_426203	1.32335e-06	1.59281
GgaAffx.10404.1.S1_at	KHDRBS2	KH domain containing, RNA binding, signal transduction associated 2	XM_426201 /// XR_212029 /// XR_212030	2.98181e-13	1.73164
GgaAffx.10399.1.S1_at	LANCL3	LanC lantibiotic synthetase component C-like 3 (bacterial)	XM_004934620 /// XM_004934621 /// XM_425562 /// XR_210226	5.44026e-11	1.75459
GgaAffx.10312.1.S1_s_at	BAI1	brain-specific angiogenesis inhibitor 1	XM_003640860 /// XM_004940070 /// XM_004940071 /// XM_004940072 /// XM_004940073 /// XM	5.57195e-11	1.57254
GgaAffx.10252.1.S1_s_at	RIMS2	regulating synaptic membrane exocytosis 2	XM_418375	3.34788e-18	1.95975
GgaAffx.1024.2.S1_s_at	FOXK2	forkhead box K2	XM_425369	1.05044e-14	1.52287
GgaAffx.10181.2.S1_s_at	FAM135A	family with sequence similarity 135, member A	XM_004940446 /// XM_419888	1.01571e-17	2.26766
GgaAffx.10181.1.S1_at	FAM135A	family with sequence similarity 135, member A	XM_004940446 /// XM_419888	2.70241e-14	1.83586
GgaAffx.10169.1.S1_at	B3GAT2	beta-1,3-glucuronyltransferase 2	NM_001031527	1.24509e-28	3.02402
GgaAffx.10163.1.S1_s_at	RIMS1	regulating synaptic membrane exocytosis 1	XM_004940433 /// XM_004940434 /// XM_004940435 /// XM_004940436 /// XM_004940437 /// XM	2.17325e-51	3.84794
GgaAffx.1012.1.S1_at	ZZEF1	zinc finger, ZZ-type with EF-hand domain 1	XM_004946453 /// XM_004946454 /// XM_415744	3.05431e-10	1.55453
GgaAffx.10118.1.S1_s_at	PHIP	pleckstrin homology domain interacting protein	XM_003640997	0.000765227	1.61728
GgaAffx.10097.1.S1_at	TPBG	trophoblast glycoprotein	XM_001235285	2.00966e-27	2.15681
GgaAffx.10087.1.S1_at	RIPPLY2	ripply transcriptional repressor 2	XM_419859	9.00971e-16	1.60193
GgaAffx.10072.2.A1_at	HTR1E	5-hydroxytryptamine (serotonin) receptor 1E, G protein-coupled	XM_004940394 /// XM_004940395	1.01169e-16	1.76997
GgaAffx.10066.1.S1_s_at	E2F5	E2F transcription factor 5, p130-binding	NM_001030942	1.33438e-37	2.74514
GgaAffx.10055.1.S1_s_at	RNGTT	RNA guanylyltransferase and 5'-phosphatase	XM_004940391 /// XM_419843	1.7482e-12	1.66715
GgaAffx.10046.1.S1_at	MDN1	MDN1, midasin homolog (yeast)	XM_004940386 /// XM_004940387 /// XM_419835	4.97721e-08	1.6899
GgaAffx.10042.3.S1_s_at	ZNF704	zinc finger protein 704	XM_004939930 /// XM_004939931 /// XM_418305	3.23972e-28	2.30652
GgaAffx.10042.1.S1_at	ZNF704	zinc finger protein 704	XM_004939930 /// XM_004939931 /// XM_418305	1.53319e-26	2.09141
GgaAffx.10020.1.S1_s_at	UVSSA	UV-stimulated scaffold protein A	XM_004936232 /// XM_420845 /// XR_210671	6.64109e-13	1.51543
GgaAffx.10015.3.S1_s_at	LETM1	leucine zipper-EF-hand containing transmembrane protein 1	NM_001006461	1.29079e-16	1.95519
GgaAffx.10012.1.S1_at	CXADR	coxsackie virus and adenovirus receptor	XM_004938354 /// XM_416681	2.67491e-45	4.62859
GgaAffx.10000.1.S1_at	NRIP1	nuclear receptor interacting protein 1	XM_004938351	9.46843e-24	1.64448
Gga.9983.1.S1_at	CCDC173	coiled-coil domain containing 173	XM_422007	3.27404e-23	1.72269
Gga.9980.2.S1_a_at	HEXIM1	hexamethylene bis-acetamide inducible 1	XM_003642783	3.30139e-28	1.98091
Gga.9955.1.S1_at	---	---	---	1.42368e-36	1.98629
Gga.9945.1.S1_at	RBM15B	RNA binding motif protein 15B	XM_003641972	1.57395e-36	1.80618
Gga.9939.1.S1_a_at	DTD1	D-tyrosyl-tRNA deacylase 1	NM_001199402	2.47455e-26	1.56338
Gga.9927.1.S1_at	GDPD1	glycerophosphodiester phosphodiesterase domain containing 1	XM_415876	8.5437e-37	2.00032
Gga.9921.1.S1_at	FNBP4	formin binding protein 4	XM_004941252 /// XM_004941253 /// XM_004941254 /// XM_004941255 /// XM_004941256 /// XM	1.9291e-16	1.73479
Gga.9898.1.S1_s_at	EXOC7	exocyst complex component 7	NM_001012802	1.52923e-24	1.57949
Gga.9894.1.S1_at	---	---	---	2.65205e-40	2.3561
Gga.9884.1.S1_at	TMEM2	transmembrane protein 2	XM_003643024 /// XM_004949164	2.77744e-20	1.51688
Gga.988.1.S1_at	VDAC1	voltage-dependent anion channel 1	NM_001033869	1.38717e-59	2.44773
Gga.9864.1.S1_at	KIAA0319L	KIAA0319-like	XM_004947769 /// XM_004947770 /// XM_004947771 /// XM_417781	7.13738e-19	1.5181
Gga.9857.1.S1_s_at	KIF5B	kinesin family member 5B	XM_004939171 /// XM_004939172 /// XM_418574	0.00014189	1.53176
Gga.985.1.S1_s_at	HSP25	heat shock protein 25	NM_001010842	2.89857e-84	32.6451
Gga.9835.1.S1_a_at	DYNLT3	dynein, light chain, Tctex-type 3	NM_001277734	1.3567e-31	1.73052
Gga.9827.1.S1_s_at	GOLIM4	golgi integral membrane protein 4	XM_004943506 /// XM_004943507 /// XM_004943508 /// XM_004943509 /// XM_422807	8.72721e-11	1.90301
Gga.9819.1.S1_s_at	C23H1orf63	chromosome 23 open reading frame, human C1orf63	XM_004947720 /// XM_417739 /// XR_213604 /// XR_213605	8.62947e-11	2.03026
Gga.9814.1.S1_at	---	---	---	1.12812e-07	1.58088
Gga.9790.1.S1_s_at	FAM104A	family with sequence similarity 104, member A	NM_001030708	7.77825e-48	2.44839
Gga.9779.1.S1_at	CSDC2	cold shock domain containing C2, RNA binding	XM_003640376 /// XM_422970	5.2921e-14	1.58452
Gga.9776.1.S1_at	---	---	---	1.40461e-36	2.41953
Gga.9769.2.S1_at	CZH18ORF25	chromosome Z open reading frame, human C18orf25	XM_004949034 /// XM_004949035 /// XM_004949036 /// XM_004949037 /// XM_004949038 /// XM	2.08247e-15	1.7636
Gga.9765.1.S1_at	ANKRD9	ankyrin repeat domain 9	XM_421377	1.45735e-49	3.13492
Gga.9760.1.S1_at	C1H12ORF5	chromosome 1 open reading frame, human C12orf5	XM_004938068 /// XM_004938069 /// XM_004938070 /// XM_004938071 /// XM_004938072 /// XM	3.32957e-13	1.50282
Gga.9729.1.S1_s_at	DCUN1D2	DCN1, defective in cullin neddylation 1, domain containing 2 (S. cerevisiae)	XM_004938531 /// XM_416939	3.4415e-39	1.86953
Gga.9726.1.S1_a_at	METTL6	methyltransferase like 6	XM_001235214 /// XM_001235220 /// XM_004939435 /// XM_004939436 /// XM_004939437 /// XM	8.19743e-27	1.52564
Gga.9709.2.S1_a_at	FAM219A	family with sequence similarity 219, member A	XM_001231782 /// XM_003642969 /// XM_004937103 /// XM_004937104 /// XM_004937105 /// XM	1.31872e-15	2.03765
Gga.9709.1.S1_at	FAM219A	family with sequence similarity 219, member A	XM_001231782 /// XM_003642969 /// XM_004937103 /// XM_004937104 /// XM_004937105 /// XM	1.18058e-28	2.53212
Gga.9686.2.S1_a_at	RDH10	retinol dehydrogenase 10 (all-trans)	NM_001199459	1.16318e-09	1.69804
Gga.9685.1.S1_at	CDK7	cyclin-dependent kinase 7	XM_001234586 /// XM_004937315	1.78228e-40	2.93746
Gga.9677.1.S1_at	GID4	GID complex subunit 4	XM_414816	4.37335e-28	2.0489
Gga.9636.2.S1_a_at	TAF1D	TATA box binding protein (TBP)-associated factor, RNA polymerase I, D, 41kDa	XM_004938853 /// XM_004938854 /// XM_004938855 /// XM_004938856 /// XM_004938857 /// XM	6.34444e-16	2.14139
Gga.9636.1.S1_at	TAF1D	TATA box binding protein (TBP)-associated factor, RNA polymerase I, D, 41kDa	XM_004938853 /// XM_004938854 /// XM_004938855 /// XM_004938856 /// XM_004938857 /// XM	2.95277e-10	1.62507
Gga.9633.1.S1_at	RNF220	ring finger protein 220	NM_001012599 /// NM_001109987	5.80078e-38	2.38005
Gga.9626.3.S1_s_at	CHN1	chimerin 1	NM_001012952	2.56824e-14	1.77183
Gga.9618.1.S1_at	UCHL1	ubiquitin carboxyl-terminal esterase L1 (ubiquitin thiolesterase)	NM_001080212	4.31942e-55	2.74689
Gga.9609.1.S1_at	FAM49B	family with sequence similarity 49, member B	XM_004940034 /// XM_004940035 /// XM_004940036 /// XM_004940037 /// XM_004940038 /// XM	4.22364e-25	1.57712
Gga.9603.1.S1_s_at	USP8	ubiquitin specific peptidase 8	XM_003641853	6.40881e-34	2.00482
Gga.9582.2.S1_a_at	RNPC3	RNA-binding region (RNP1, RRM) containing 3	XM_004936540 /// XM_004936541 /// XM_004936542 /// XM_004936543 /// XM_422302 /// XR_21	6.14371e-22	2.30254
Gga.9571.2.S1_a_at	UBE2Q1	ubiquitin-conjugating enzyme E2Q family member 1	XM_003643367	1.10279e-30	1.60939
Gga.9529.1.S1_s_at	GDAP1	ganglioside induced differentiation associated protein 1	XM_004939914 /// XM_004939915 /// XM_418303	2.16377e-12	1.67111
Gga.9502.1.S1_s_at	BHLHE23	basic helix-loop-helix family, member e23	NM_204504	1.21567e-21	1.94701
Gga.9490.1.S1_at	RGS9BP	regulator of G protein signaling 9 binding protein	NM_204505	6.90675e-65	3.84835
Gga.9486.1.S1_s_at	LARP4B	La ribonucleoprotein domain family, member 4B	XM_418559	6.83793e-07	1.76874
Gga.9485.1.S1_s_at	MTF2	metal response element binding transcription factor 2	NM_204508	2.84952e-45	1.83603
Gga.9483.1.S1_at	LOC414835	cHz-cadherin	NM_001001754	1.26714e-24	2.84503
Gga.9480.1.S1_at	FAT1	FAT atypical cadherin 1	XM_004935990 /// XM_004935991 /// XM_004935992 /// XM_004935993 /// XM_004935994 /// XM	2.63582e-14	2.35727
Gga.9450.1.S1_s_at	SRC	v-src avian sarcoma (Schmidt-Ruppin A-2) viral oncogene homolog	NM_205457	1.81702e-14	1.52029
Gga.9407.1.S1_at	---	---	---	1.33108e-40	2.82113
Gga.9403.1.S1_a_at	CCDC109B	coiled-coil domain containing 109B	XM_004935956 /// XM_420651	9.82366e-21	1.51816
Gga.9400.2.S1_s_at	CNOT2	CCR4-NOT transcription complex, subunit 2	NM_001012808	5.38292e-20	1.50945
Gga.940.1.S1_at	EPHA2	EPH receptor A2	XM_001234813 /// XM_004947473 /// XM_004947474 /// XM_004947475	1.63996e-33	3.63877
Gga.9399.1.S1_at	YOD1	YOD1 deubiquitinase	NM_001031499	4.87641e-12	1.52997
Gga.9397.1.S1_at	---	---	---	3.14512e-24	2.00607
Gga.9389.1.S1_at	SELO	selenoprotein O	NM_001115017	7.38972e-18	1.56083
Gga.9372.1.S1_at	---	---	---	2.51916e-53	10.0741
Gga.9367.2.S1_s_at	TDRD3	tudor domain containing 3	NM_001030822	1.09189e-23	1.57598
Gga.9367.1.S1_at	TDRD3	tudor domain containing 3	NM_001030822	5.76161e-33	2.0284
Gga.9357.1.S1_at	PCSK1	proprotein convertase subtilisin/kexin type 1	XM_003643060	7.79517e-06	1.53562
Gga.9352.1.S1_at	---	---	---	7.05875e-64	2.87374
Gga.9341.4.S1_a_at	USP7	ubiquitin specific peptidase 7 (herpes virus-associated)	NM_204471	1.90079e-08	1.95415
Gga.9341.1.S1_at	USP7	ubiquitin specific peptidase 7 (herpes virus-associated)	NM_204471	4.72099e-31	1.62686
Gga.9336.2.S1_a_at	GSPT1	G1 to S phase transition 1	NM_001135677	4.47793e-35	1.77337
Gga.9332.1.S1_a_at	TSG101	tumor susceptibility gene 101	NM_001277415 /// NR_102406	1.07925e-39	1.63928
Gga.9307.1.S1_at	NPTX2	neuronal pentraxin II	XM_414750	5.05117e-60	8.50596
Gga.9303.2.S1_s_at	FAM133B	family with sequence similarity 133, member B	NM_001030975	5.91754e-33	1.93698
Gga.9303.1.S1_at	FAM133B	family with sequence similarity 133, member B	NM_001030975	1.39475e-29	1.77422
Gga.9274.1.S1_at	---	---	---	2.76348e-11	1.71506
Gga.9262.1.S1_at	HMGA1	high mobility group AT-hook 1	NM_204369	2.6183e-29	2.79372
Gga.9240.1.S1_at	TRMT11	tRNA methyltransferase 11 homolog (S. cerevisiae)	NM_204368	4.32444e-18	1.70903
Gga.9236.1.S1_at	UCK2	uridine-cytidine kinase 2	NM_001160071	8.32557e-25	1.77308
Gga.92.1.S1_at	AGMAT	agmatine ureohydrolase (agmatinase)	NM_204143	2.95383e-10	1.61377
Gga.9179.1.S1_at	---	---	---	5.39159e-12	1.53085
Gga.9169.1.S1_at	CCNL2	cyclin L2	NM_204470	9.96444e-15	1.63582
Gga.9167.1.S1_at	---	---	---	8.11562e-14	2.00923
Gga.9166.1.S1_at	---	---	---	4.40891e-15	1.78546
Gga.9160.2.S1_a_at	DNAJB6	DnaJ (Hsp40) homolog, subfamily B, member 6	NM_001012556	2.85461e-15	1.6005
Gga.9160.1.S1_at	---	---	---	1.85367e-37	1.91698
Gga.9159.1.S1_at	PTPRJ	protein tyrosine phosphatase, receptor type, J	NM_204621	2.04681e-21	1.57097
Gga.9156.1.S1_s_at	TMEM57	transmembrane protein 57	NM_001030895	1.81472e-24	1.54542
Gga.9155.1.S1_at	CMIP	c-Maf inducing protein	XM_423491	1.7405e-34	2.27171
Gga.9153.1.S1_at	PHRF1	PHD and ring finger domains 1	XM_004941463 /// XM_004941464 /// XM_004941465 /// XM_004941466 /// XM_004941467 /// XM	1.08942e-12	1.71575
Gga.9151.1.S1_at	---	---	---	6.63242e-17	1.75143
Gga.9143.1.S1_x_at	TUBB3	tubulin, beta 3 class III	NM_001031598	3.47166e-18	1.82646
Gga.9119.1.S1_at	---	---	---	4.98007e-25	1.81407
Gga.9107.1.S1_at	---	---	---	1.67687e-30	2.43264
Gga.9082.1.S1_at	KCNA5	potassium voltage-gated channel, shaker-related subfamily, member 5	XM_417226	2.50193e-59	9.49663
Gga.9076.1.S1_a_at	CCNC	cyclin C	NM_001167765	1.41903e-50	1.99421
Gga.9059.1.S1_at	AFF4	AF4/FMR2 family, member 4	XM_004945030 /// XM_004945031 /// XM_004945032 /// XM_004945033 /// XM_414653	1.75434e-35	1.69048
Gga.9026.1.S1_at	GDPD1	glycerophosphodiester phosphodiesterase domain containing 1	XM_415876	4.85206e-15	1.55494
Gga.902.1.S1_at	---	---	---	5.09417e-14	1.72588
Gga.9018.1.S1_at	---	---	---	1.67648e-33	1.70898
Gga.9015.1.S1_at	---	---	---	6.1722e-41	2.93694
Gga.9010.1.S1_at	CPOX	coproporphyrinogen oxidase	XM_004938236 /// XM_416596	5.3043e-24	1.56856
Gga.8998.1.S1_at	LOC100857673 /// URB1	nucleolar pre-ribosomal-associated protein 1-like /// URB1 ribosome biogenesis 1 homolo	XM_003640479 /// XM_003640482	1.80704e-16	1.51095
Gga.8992.1.S1_at	---	---	---	4.35241e-41	2.36806
Gga.8944.3.S1_s_at	PRRC2C	proline-rich coiled-coil 2C	XM_003641656	1.55741e-07	1.76367
Gga.8944.2.S1_s_at	PRRC2C	proline-rich coiled-coil 2C	XM_003641656	1.54369e-10	1.53544
Gga.894.1.S1_at	LIX1	limb and CNS expressed 1	NM_204347	3.16153e-33	2.76983
Gga.8921.1.S1_at	MED13	mediator complex subunit 13	XM_004946720 /// XM_004946721 /// XM_004946722 /// XM_004946723 /// XM_004946724 /// XM	2.11528e-22	1.59269
Gga.8903.2.S1_s_at	---	---	---	7.92752e-12	1.68254
Gga.8894.1.S1_at	---	---	---	8.03655e-21	1.59501
Gga.8882.1.S1_at	RPP40	ribonuclease P/MRP 40kDa subunit	XM_418963	4.25413e-47	2.61746
Gga.8877.1.S1_at	ATXN7L1	ataxin 7-like 1	XM_004934747 /// XM_004934748 /// XM_004934749 /// XM_004934750 /// XM_004934751 /// XM	3.34071e-12	1.56945
Gga.8855.1.S1_at	USP32	ubiquitin specific peptidase 32	XM_004946740 /// XM_004946741 /// XM_415892	1.7755e-28	1.97825
Gga.8854.1.S1_at	ZBTB43	zinc finger and BTB domain containing 43	XM_004946042 /// XM_415377	7.43323e-16	1.7927
Gga.8841.1.S1_at	SLC24A3	solute carrier family 24 (sodium/potassium/calcium exchanger), member 3	XM_004940142 /// XM_004940143 /// XM_004940144 /// XM_004940145 /// XM_419316	3.62772e-14	1.5367
Gga.8835.1.S1_at	---	---	---	2.45513e-14	1.6643
Gga.8827.1.S1_at	---	---	---	3.73954e-10	1.602
Gga.8821.1.S1_at	PRKAB2	protein kinase, AMP-activated, beta 2 non-catalytic subunit	NM_001044662	4.317e-27	2.02259
Gga.8809.1.S1_at	---	---	---	4.705e-17	1.54741
Gga.8803.1.S1_at	---	---	---	1.73348e-12	1.84998
Gga.8801.1.S1_at	CXADR	coxsackie virus and adenovirus receptor	XM_004938354 /// XM_416681	1.75082e-76	6.30793
Gga.8799.1.S1_at	RAB12	RAB12, member RAS oncogene family	XM_003640800	2.27746e-28	1.59081
Gga.8791.1.S1_at	FRYL	FRY-like	XM_003641236 /// XM_004936044 /// XM_004936045 /// XM_004936046 /// XM_004936047 /// XM	1.48074e-39	1.91344
Gga.8771.1.S1_at	FGFRL1	fibroblast growth factor receptor-like 1	NM_204456	1.65788e-11	1.59941
Gga.8757.1.S1_s_at	SMEK2	SMEK homolog 2, suppressor of mek1 (Dictyostelium)	XM_001231341 /// XM_004940107 /// XM_004940108 /// XM_004940109 /// XM_424305	1.75587e-40	1.9222
Gga.8743.1.S1_at	ADIPOR1	adiponectin receptor 1	NM_001031027	3.15066e-27	1.82781
Gga.8740.1.S1_at	HTR4	5-hydroxytryptamine (serotonin) receptor 4, G protein-coupled	XM_004944824 /// XM_004944825 /// XM_004944826 /// XM_004944827 /// XM_004944828 /// XM	1.50419e-22	3.29411
Gga.8735.1.S1_at	LOC100859848	CDC42 small effector protein 2-C-like	XM_003641852	7.67624e-05	1.50231
Gga.8732.2.S1_s_at	PLK3	polo-like kinase 3	XM_004936724 /// XM_422425	9.33891e-14	1.85277
Gga.8732.1.S1_at	PLK3	polo-like kinase 3	XM_004936724 /// XM_422425	5.03801e-21	2.05691
Gga.8699.1.S1_at	TFCP2	transcription factor CP2	NM_204384	1.27337e-10	1.65734
Gga.867.1.S1_at	CSNK2B	casein kinase 2, beta polypeptide	NM_001257204	2.44928e-25	1.56181
Gga.8570.1.S1_at	JADE1	jade family PHD finger 1	XM_003641177 /// XM_004941013 /// XM_004941014 /// XM_004941015 /// XM_004941016 /// XM	1.74636e-11	1.60258
Gga.8559.3.S1_a_at	TADA1	transcriptional adaptor 1	NM_001197036	3.14023e-23	1.99995
Gga.8559.2.S1_a_at	TADA1	transcriptional adaptor 1	NM_001197036	3.08975e-17	1.81606
Gga.8559.1.S1_at	TADA1	transcriptional adaptor 1	NM_001197036	1.88477e-24	1.87656
Gga.8546.2.S1_at	LOC378902	death domain-containing tumor necrosis factor receptor superfamily member 23	NM_204386	1.35521e-53	3.3204
Gga.8546.1.S1_a_at	LOC378902	death domain-containing tumor necrosis factor receptor superfamily member 23	NM_204386	5.78761e-37	3.87648
Gga.8541.1.S1_at	TNKS	tankyrase, TRF1-interacting ankyrin-related ADP-ribose polymerase	NM_204340	1.63613e-26	1.83808
Gga.8505.1.S1_at	---	---	---	1.44104e-35	1.72395
Gga.8486.1.S1_s_at	---	---	---	1.20523e-28	1.64325
Gga.8445.1.S1_at	DUSP6	dual specificity phosphatase 6	NM_204354	8.59424e-29	1.74672
Gga.8442.1.S1_at	---	---	---	2.00441e-17	1.58043
Gga.8416.1.S1_at	GALNTL6	UDP-N-acetyl-alpha-D-galactosamine:polypeptide N-acetylgalactosaminyltransferase-like 6	XM_004941075 /// XM_420520	4.27544e-17	1.91748
Gga.8412.2.S1_a_at	YRDC	yrdC domain containing (E. coli)	XM_004947752 /// XM_417757	2.01896e-22	1.59191
Gga.8394.1.S1_at	FUNDC2	FUN14 domain containing 2	XM_420194	7.21103e-18	1.55043
Gga.8355.2.S1_a_at	C3H2ORF43	chromosome 3 open reading frame, human C2orf43	NM_001031093	5.44513e-23	1.78806
Gga.8354.1.S1_at	DNMT3B	DNA (cytosine-5-)-methyltransferase 3 beta	NM_001024828	7.91582e-37	2.32652
Gga.8350.1.S1_s_at	TAF3	TAF3 RNA polymerase II, TATA box binding protein (TBP)-associated factor, 140kDa	NM_001030841	2.66126e-16	1.55674
Gga.8342.1.S1_at	CRYBG3	beta-gamma crystallin domain containing 3	XM_003640472 /// XR_211209	5.41786e-40	1.88539
Gga.8341.1.S1_at	---	---	---	1.06716e-29	1.86035
Gga.8331.1.S1_at	---	---	---	2.14365e-21	1.69833
Gga.8327.3.S1_a_at	FXR1	fragile X mental retardation, autosomal homolog 1	NM_001012601	2.46324e-25	1.89147
Gga.8327.2.S1_at	---	---	---	3.71998e-12	1.53168
Gga.8319.1.S1_at	---	---	---	1.89159e-20	1.64119
Gga.8310.2.S1_a_at	SUCO	SUN domain containing ossification factor	XM_004943185 /// XM_004943186 /// XM_004943187 /// XM_004943188 /// XM_422229	2.33298e-21	1.92464
Gga.8310.1.S1_at	SUCO	SUN domain containing ossification factor	XM_004943185 /// XM_004943186 /// XM_004943187 /// XM_004943188 /// XM_422229	5.08965e-26	1.6537
Gga.8292.1.S1_at	---	---	---	3.96983e-55	4.20573
Gga.8266.1.S1_at	---	---	---	6.32833e-64	11.3077
Gga.8250.1.S1_at	ANKFN1L	ankyrin repeat and fibronectin type-III domain-containing 1-like	XM_004945451 /// XM_004945452 /// XM_004945453 /// XM_004945454 /// XM_004945455 /// XM	6.86336e-25	1.83695
Gga.8224.1.S1_at	---	---	---	1.23319e-57	2.81499
Gga.8202.2.S1_a_at	ZFAND2A	zinc finger, AN1-type domain 2A	XM_004945131 /// XM_004945132 /// XM_422896 /// XR_213137	8.11851e-52	5.93697
Gga.817.1.S1_at	PLAU	plasminogen activator, urokinase	NM_205443	3.10429e-19	1.8936
Gga.8160.1.S1_at	---	---	---	6.29505e-29	1.51203
Gga.8146.1.S1_s_at	CMIP	c-Maf inducing protein	XM_423491	3.92475e-19	1.64088
Gga.8144.2.S1_at	---	---	---	7.83916e-11	1.74463
Gga.8144.1.A1_a_at	---	---	---	1.83825e-28	2.44615
Gga.8125.1.S1_at	GJB1	gap junction protein, beta 1, 32kDa	NM_204371	8.68425e-16	1.80741
Gga.8123.1.S1_at	FICD	FIC domain containing	XM_004945612 /// XM_415180	8.8061e-46	2.46326
Gga.8121.1.S1_s_at	RP11-2C24.9	Helicase SRCAP [Source:UniProtKB/TrEMBL;Acc:A0A0C4DFX4]	XM_003642174	2.47344e-05	1.52639
Gga.8115.1.S1_at	CRKL	v-crk avian sarcoma virus CT10 oncogene homolog-like	XM_415233	9.8402e-34	1.79592
Gga.8113.1.S1_s_at	---	---	---	2.71969e-12	1.65822
Gga.8112.1.S1_at	---	---	---	3.56835e-25	1.77252
Gga.8109.1.S1_s_at	KIAA0020	KIAA0020	NM_001031437	4.43166e-22	1.58573
Gga.8098.1.S1_at	CA13	carbonic anhydrase XIII	XM_003640811 /// XM_004939940	1.75249e-18	2.7142
Gga.8089.1.S1_at	KLF-4	Kruppel-like factor 1 (erythroid)	XM_004936714 /// XM_422416	4.68769e-20	1.66674
Gga.8079.1.S1_at	C18ORF8	chromosome 2 open reading frame, human C18orf8	XM_419161	8.00607e-31	1.88993
Gga.8076.1.S1_at	---	---	---	9.37534e-20	1.83962
Gga.8075.1.S1_at	KIF5C	kinesin family member 5C	NM_001293305 /// XM_004943025 /// XM_422155	6.63555e-71	4.50464
Gga.8071.1.S1_a_at	NMB	neuromedin B	NM_001079476	1.36143e-12	1.90122
Gga.8069.2.S1_s_at	MGAT4B	mannosyl (alpha-1,3-)-glycoprotein beta-1,4-N-acetylglucosaminyltransferase, isozyme B	XM_004944956 /// XM_004944957 /// XM_004944958 /// XM_004944959 /// XM_414605	1.83146e-17	2.25141
Gga.8069.2.S1_a_at	MGAT4B	mannosyl (alpha-1,3-)-glycoprotein beta-1,4-N-acetylglucosaminyltransferase, isozyme B	XM_004944956 /// XM_004944957 /// XM_004944958 /// XM_004944959 /// XM_414605	2.01019e-55	2.83418
Gga.8069.1.S1_at	MGAT4B	mannosyl (alpha-1,3-)-glycoprotein beta-1,4-N-acetylglucosaminyltransferase, isozyme B	XM_004944956 /// XM_004944957 /// XM_004944958 /// XM_004944959 /// XM_414605	6.89665e-50	2.65637
Gga.8048.1.S1_a_at	---	---	---	5.54567e-60	3.71248
Gga.804.1.S1_at	TGFBR3	transforming growth factor, beta receptor III	NM_204339	3.00964e-16	2.1412
Gga.8039.1.S1_at	SLC32A1	solute carrier family 32 (GABA vesicular transporter), member 1	XM_417347	5.75409e-09	2.03654
Gga.8036.1.S1_s_at	C3H6ORF154	chromosome 3 open reading frame, human C6orf154	NM_001277634	4.98983e-13	1.53894
Gga.8034.1.S1_at	LAPTM4B	lysosomal protein transmembrane 4 beta	XM_001233338	5.22054e-28	2.33721
Gga.8030.1.S1_at	TFPI2	tissue factor pathway inhibitor 2	XM_418662	5.65123e-30	3.25246
Gga.8028.1.S1_at	---	---	---	4.62794e-17	1.6237
Gga.8026.1.S1_at	LOC422323	wiskott-Aldrich syndrome protein family member 3-like	XM_420299	2.49045e-24	2.17125
Gga.8023.1.S1_at	PCDH1	protocadherin 1	NM_001045827	5.16803e-11	1.76196
Gga.8015.1.S1_at	ASAP2	ArfGAP with SH3 domain, ankyrin repeat and PH domain 2	XM_001231631	3.06331e-29	2.03334
Gga.8012.1.S1_at	CEP85L	centrosomal protein 85kDa-like	XM_003641033 /// XM_004940276 /// XM_004940277	2.95424e-20	1.50385
Gga.8009.1.S1_at	ALKBH5	alkB, alkylation repair homolog 5 (E. coli)	XM_001233462 /// XM_004945197	2.51106e-29	1.9422
Gga.8006.1.S1_at	RAB11FIP5	RAB11 family interacting protein 5 (class I)	XM_420890	7.24315e-14	1.52668
Gga.7995.1.S1_at	---	---	---	7.6886e-58	2.96758
Gga.7980.1.S1_at	IRF6	interferon regulatory factor 6	XM_417990	2.0652e-52	4.86855
Gga.7969.1.S1_at	MIEF2	mitochondrial elongation factor 2	XM_414820	6.41299e-08	1.55453
Gga.7952.1.S1_at	XK	X-linked Kx blood group	NM_001034822	8.92544e-24	2.12797
Gga.7940.1.S1_at	CCDC85C	coiled-coil domain containing 85C	XM_421357	3.16024e-13	1.62045
Gga.7917.1.S1_at	---	---	---	3.79234e-18	1.65996
Gga.791.1.S1_at	IRF1	interferon regulatory factor 1	NM_205415	4.03741e-28	2.69384
Gga.790.1.S1_at	ISL2	ISL LIM homeobox 2	---	9.30457e-20	2.00145
Gga.79.1.S1_at	DACH1	dachshund family transcription factor 1	NM_001199446	1.33912e-26	2.73051
Gga.7884.1.S1_at	IGF2BP2	insulin-like growth factor 2 mRNA binding protein 2	XM_003641746	1.50661e-33	1.95408
Gga.7878.1.S1_at	---	---	---	1.47833e-31	2.46309
Gga.7876.1.S1_at	TTC27	tetratricopeptide repeat domain 27	NM_001012567	9.09186e-31	1.70506
Gga.7875.1.S1_at	ITPRIPL2	inositol 1,4,5-trisphosphate receptor interacting protein-like 2	XM_003642123	4.03047e-53	2.2204
Gga.7833.3.S1_s_at	CCDC12	coiled-coil domain containing 12	NM_001006353	1.63396e-28	1.7809
Gga.7820.1.S1_at	RIC8B	RIC8 guanine nucleotide exchange factor B	XM_416305	3.82384e-42	1.89015
Gga.7818.1.S1_at	NSMF	NMDA receptor synaptonuclear signaling and neuronal migration factor	XM_004945784 /// XM_004945785 /// XM_004945786 /// XM_004945787 /// XM_004945788 /// XM	1.55856e-33	2.47131
Gga.781.1.S1_at	CHRM3	cholinergic receptor, muscarinic 3	NM_205399	1.42617e-17	2.42678
Gga.7802.1.S1_at	CCDC28A	coiled-coil domain containing 28A	XM_004935683 /// XM_004935684 /// XM_419716 /// XR_210497	2.03061e-15	1.75364
Gga.7769.1.S1_at	FGD5	FYVE, RhoGEF and PH domain containing 5	XM_004944732 /// XM_414463	1.74481e-09	1.51323
Gga.7763.1.S1_at	---	---	---	1.15996e-13	1.54669
Gga.7735.1.S1_at	SLC30A9	solute carrier family 30 (zinc transporter), member 9	XM_004936076 /// XM_004936077 /// XM_420731	1.33039e-12	1.62872
Gga.7724.1.S1_at	---	---	---	1.50946e-27	1.61523
Gga.7719.1.S1_s_at	CHD7	chromodomain helicase DNA binding protein 7	NM_001077586	6.06153e-66	7.41188
Gga.770.1.S1_at	SOHO-1	sensory organ homeobox protein SOHo	NM_205386	6.6084e-21	1.90321
Gga.77.1.S1_at	NR3C2	nuclear receptor subfamily 3, group C, member 2	NM_001159345	2.68596e-42	2.86428
Gga.7697.3.S1_a_at	COX16	COX16 cytochrome c oxidase assembly homolog	NM_001197057	4.57629e-35	1.81417
Gga.7681.1.S1_at	LCOR	ligand dependent nuclear receptor corepressor	XM_421716	2.42908e-49	3.81852
Gga.7678.1.S1_at	---	---	---	7.06918e-11	1.6235
Gga.7677.1.S1_at	FAM53B	family with sequence similarity 53, member B	XM_001231633	3.64944e-16	1.5869
Gga.7672.3.S1_s_at	PPP6R3	protein phosphatase 6, regulatory subunit 3	NM_001031183	2.1511e-14	1.59241
Gga.7666.1.S1_at	KIF5C	kinesin family member 5C	NM_001293305 /// XM_004943025 /// XM_422155	1.00889e-10	1.56326
Gga.766.1.S1_at	SEMA4D	sema domain, immunoglobulin domain (Ig), transmembrane domain (TM) and short cytoplasmi	NM_001293102 /// XM_424426	1.51094e-10	1.63858
Gga.7658.1.S1_at	CCDC177	coiled-coil domain containing 177	XM_004941701	6.60311e-19	1.55683
Gga.7655.1.S1_at	JADE3	jade family PHD finger 3	XM_004938456 /// XM_416870	1.48994e-23	1.87849
Gga.7652.1.S1_at	ARFGEF3	ARFGEF family member 3	XM_004935696 /// XM_004935697 /// XM_004935698 /// XM_004935699 /// XM_004935700 /// XM	3.52734e-16	1.87333
Gga.7651.1.S1_at	---	---	---	1.12544e-22	1.62115
Gga.764.1.S1_at	ACVR2B	activin A receptor, type IIB	NM_204317	4.09502e-32	2.38171
Gga.7633.1.S1_s_at	MYO9A	myosin IXA	XM_004943639	2.55277e-10	1.7483
Gga.7625.1.S1_at	---	---	---	5.6702e-45	3.84859
Gga.7592.1.S1_at	KCNH6	potassium voltage-gated channel, subfamily H (eag-related), member 6	NM_001305113 /// XM_004948533 /// XM_418075	6.02155e-22	2.4842
Gga.7589.1.S1_at	LRRC48	leucine rich repeat containing 48	XM_004945195 /// XM_414814	1.19649e-23	1.9656
Gga.7579.1.S1_s_at	TSPAN15	tetraspanin 15	NM_001006499	2.9612e-38	2.96733
Gga.7566.1.S1_at	LOC424918	flocculation protein FLO11-like	XM_004943359 /// XM_004943360 /// XM_422728	6.25182e-35	2.89715
Gga.7559.1.S1_at	C10H15ORF15	ribosomal L24 domain containing 1	NM_001292085 /// XM_001232072	1.22533e-24	1.67428
Gga.7547.1.S1_at	CAMSAP1	calmodulin regulated spectrin-associated protein 1	XM_004945989 /// XM_004945990 /// XM_004945991 /// XM_415410	2.86674e-18	1.56448
Gga.7539.1.S1_at	FOXL2	forkhead box L2	NM_001012612	2.14248e-45	3.04145
Gga.7533.1.S1_at	SHISA2	shisa homolog 2 (Xenopus laevis)	NM_204501	9.91105e-15	1.51003
Gga.7527.1.S1_at	NUP35	nucleoporin 35kDa	XM_004942423 /// XM_421854	2.03672e-21	1.51699
Gga.7502.1.S1_a_at	---	---	---	2.30335e-11	1.55077
Gga.7493.1.S1_at	CLIC6	chloride intracellular channel 6	XM_425551	2.94764e-40	3.07783
Gga.7479.1.S1_at	CUL9	cullin 9	XM_419329	3.67543e-20	1.81691
Gga.747.1.S1_at	GABRB3 /// LOC101748498	gamma-aminobutyric acid (GABA) A receptor, beta 3 /// gamma-aminobutyric acid receptor	NM_205346 /// XM_004949819	5.98286e-10	1.79272
Gga.7466.1.S1_at	FAM123A	family with sequence similarity 123A	XM_004938794 /// XM_004938795	1.15247e-12	1.77744
Gga.7413.1.S1_a_at	NSMCE4A	non-SMC element 4 homolog A (S. cerevisiae)	XM_004942332 /// XM_421797	7.33024e-34	2.07449
Gga.74.1.S1_at	LMO2	LIM domain only 2 (rhombotin-like 1)	NM_204271	2.83381e-22	2.18442
Gga.7396.1.S1_at	TOR4A	torsin family 4, member A	XM_004945789 /// XM_415532	4.26291e-52	4.6892
Gga.7386.1.S1_at	FBXO22	F-box protein 22	NM_001030545	3.63044e-26	1.76985
Gga.7384.1.S1_a_at	LOC100857182	mps one binder kinase activator-like 2A-like	XM_003642855	1.14904e-19	1.5743
Gga.7376.1.S1_at	ELOVL6	ELOVL fatty acid elongase 6	NM_001031539	9.15968e-24	1.72578
Gga.7375.1.S1_at	GPRIN3	GPRIN family member 3	XM_004941033	6.42184e-27	2.02085
Gga.7366.1.S1_at	DEDD	death effector domain containing	XM_004948396 /// XM_423146	9.22429e-15	1.53656
Gga.7365.1.S1_at	INO80D	INO80 complex subunit D	XM_421957	8.43857e-34	2.48162
Gga.7364.1.S1_a_at	TESC	tescalcin	NM_001080884	1.86993e-12	1.92085
Gga.7353.1.S1_at	---	---	---	2.77404e-25	1.59609
Gga.7335.1.S1_at	H2AFJ	H2A histone family, member J	NM_001030753	2.16579e-30	1.80031
Gga.7331.2.S1_a_at	RAI2	retinoic acid induced 2	XM_416813	3.03259e-41	2.20243
Gga.7315.1.S1_at	VAMP2	vesicle-associated membrane protein 2 (synaptobrevin 2)	XM_422640	1.20897e-24	2.45227
Gga.7296.3.S1_s_at	IFNGR2	interferon gamma receptor 2 (interferon gamma transducer 1)	NM_001008676	1.18316e-19	1.81623
Gga.7296.2.S1_a_at	IFNGR2	interferon gamma receptor 2 (interferon gamma transducer 1)	NM_001008676	2.51812e-28	1.60094
Gga.7291.1.S1_at	C1GALT1C1	C1GALT1-specific chaperone 1	NM_001277789	4.56361e-51	2.18666
Gga.7275.1.S1_at	FAM122B	family with sequence similarity 122B	XM_003641104 /// XM_004940664 /// XM_004940665 /// XM_004940666 /// XM_420224	5.6429e-12	1.50994
Gga.7271.1.S1_s_at	MPP1	membrane protein, palmitoylated 1, 55kDa	NM_001007917	5.5862e-30	2.52993
Gga.726.2.S1_a_at	CDK1	cyclin-dependent kinase 1	NM_205314	6.84993e-16	1.65094
Gga.7256.1.S1_at	---	---	---	9.18885e-12	1.59633
Gga.7231.2.S1_at	SOX17	SRY (sex determining region Y)-box 17	NM_001039326	6.12424e-34	4.09983
Gga.7231.1.S1_at	SOX17	SRY (sex determining region Y)-box 17	NM_001039326	1.90272e-35	7.3148
Gga.7219.1.S1_at	INTS12	integrator complex subunit 12	XM_420500	3.18641e-27	1.59604
Gga.721.1.S1_at	MYB	v-myb avian myeloblastosis viral oncogene homolog	NM_205306	9.753e-10	1.64118
Gga.7206.1.S1_at	---	---	---	1.63728e-08	1.62209
Gga.7160.1.S1_at	---	---	---	2.52789e-25	1.83614
Gga.7148.1.S1_at	---	---	---	1.62357e-08	1.50445
Gga.7130.1.S1_at	---	---	---	4.70797e-31	1.93716
Gga.7114.1.S1_s_at	SNAPC1	small nuclear RNA activating complex, polypeptide 1, 43kDa	XM_004936439 /// XM_004936440 /// XM_004936441 /// XM_421416	1.37147e-36	1.73273
Gga.7112.1.S1_at	CEP170B	centrosomal protein 170B	XM_004936401 /// XM_004936402 /// XM_004936403 /// XM_004936404 /// XM_004936405 /// XM	5.40743e-33	1.88485
Gga.7111.1.S1_s_at	BPTF	bromodomain PHD finger transcription factor	XM_003642329 /// XM_004946205 /// XM_004946206 /// XM_004946207 /// XM_004946208	2.16394e-20	1.94264
Gga.7098.1.S1_at	PPP1R13B	protein phosphatase 1, regulatory subunit 13B	XM_004936376 /// XM_004936377 /// XM_004936378 /// XM_004936379 /// XM_004936380 /// XM	1.46671e-18	1.58674
Gga.7096.1.S1_at	---	---	---	3.48647e-89	12.1854
Gga.7093.1.S1_s_at	SNX27	sorting nexin family member 27	NM_001031346	9.84166e-22	1.52396
Gga.7093.1.S1_at	SNX27	sorting nexin family member 27	NM_001031346	7.53246e-24	1.69881
Gga.7084.1.S1_at	---	---	---	8.08111e-44	2.26347
Gga.7079.1.S1_at	FOXK2	forkhead box K2	XM_425369	1.80293e-36	1.95432
Gga.7068.1.S1_at	LOC100859064	uncharacterized LOC100859064	XR_211464	2.1122e-29	1.62493
Gga.7063.1.S1_at	---	---	---	4.28711e-33	1.87958
Gga.7059.2.S1_a_at	---	---	---	6.0906e-18	1.94045
Gga.7059.1.S1_at	LOC101752192	uncharacterized LOC101752192	XR_214125	1.69013e-11	1.80169
Gga.705.1.S1_at	PGR	progesterone receptor	NM_205262	1.2647e-36	3.1301
Gga.7042.3.A1_a_at	CUL2	cullin 2	NM_001030970	9.52917e-43	6.20222
Gga.7042.1.S1_a_at	CUL2	cullin 2	NM_001030970	6.04838e-27	2.87427
Gga.70.1.S1_at	NKX3-2	NK3 homeobox 2	NM_204137	1.24523e-34	2.49279
Gga.6987.2.S1_a_at	PDCD5	programmed cell death 5	NM_001277586	3.94756e-18	1.52247
Gga.6984.2.S1_s_at	HN1	hematological and neurological expressed 1	NM_001006425	4.65767e-32	1.84396
Gga.6981.1.S1_at	SF3B5	splicing factor 3b, subunit 5, 10kDa	NM_001302090 /// NM_001302091 /// XM_001232552	5.93147e-20	1.77659
Gga.6971.1.S1_at	XKR8	XK, Kell blood group complex subunit-related family, member 8	NM_001044693	8.65428e-26	2.40844
Gga.6964.1.S1_at	---	---	---	9.99745e-11	1.7665
Gga.6958.1.S1_a_at	LOC419282	uncharacterized LOC419282	XM_429643	1.16815e-45	5.11881
Gga.6938.1.S1_at	FBXL4	F-box and leucine-rich repeat protein 4	XM_004940360 /// XM_004940361 /// XM_004940362 /// XR_211981 /// XR_211982	4.60201e-14	1.66535
Gga.6910.1.A1_at	MBLAC2	metallo-beta-lactamase domain containing 2	NM_001031608	1.96186e-09	1.50839
Gga.6884.1.S1_at	---	---	---	2.91904e-33	3.89862
Gga.679.1.S1_at	VLDLR	very low density lipoprotein receptor	NM_205229	7.88476e-39	2.28448
Gga.6770.2.S1_a_at	LOC419333	formin-like protein 16-like	XM_004947237 /// XM_004947238 /// XM_417501 /// XR_213500	8.1266e-55	3.83113
Gga.6770.1.S1_at	BMP7	bone morphogenetic protein 7	XM_417496	9.01706e-53	4.00275
Gga.6769.1.S1_at	LOC101748976	kinase suppressor of Ras 2-like	XM_004934479	7.78207e-19	1.77482
Gga.6763.1.S1_s_at	ARFGEF3	ARFGEF family member 3	XM_004935696 /// XM_004935697 /// XM_004935698 /// XM_004935699 /// XM_004935700 /// XM	2.89931e-12	1.9209
Gga.6745.1.S1_s_at	SLC35F2	solute carrier family 35, member F2	XM_417164	6.48361e-14	1.63299
Gga.674.1.S1_at	GCH1	GTP cyclohydrolase 1	NM_205223	4.92108e-23	1.80827
Gga.6732.1.S1_at	---	---	---	6.48816e-50	2.40471
Gga.6715.1.S1_at	USP34	ubiquitin specific peptidase 34	NM_001199416	1.36955e-10	1.53825
Gga.669.1.S1_at	LOC100857418 /// LOC100857491 /// MET	hepatocyte growth factor receptor-like /// hepatocyte growth factor receptor-like /// m	NM_205212 /// XM_003643292 /// XM_003643578	1.50435e-14	1.77023
Gga.666.1.S1_a_at	VIP	vasoactive intestinal peptide	NM_001177309 /// NM_205366	6.19951e-59	12.7663
Gga.663.1.S1_at	LPAR6	lysophosphatidic acid receptor 6	NM_205199	5.78888e-10	1.5449
Gga.6610.1.S1_at	TMEM171	transmembrane protein 171	XM_004937366 /// XM_004937367 /// XM_424807	2.85809e-48	4.83926
Gga.6597.1.S1_at	SDC1	syndecan 1	XM_419972	6.60393e-20	1.80888
Gga.657.1.S1_at	FOXG1	forkhead box G1	NM_205193	6.04221e-15	1.67876
Gga.6549.1.S1_a_at	LOC408180	beta-1,3-glucuronyltransferase 1-like	NM_001293310 /// XM_004938194 /// XM_004938195 /// XM_004938196 /// XM_416565	3.10585e-48	5.58948
Gga.654.1.S1_at	RET	ret proto-oncogene	NM_205190	1.27293e-18	1.97205
Gga.6515.1.S1_at	CNOT6L	CCR4-NOT transcription complex, subunit 6-like	XM_004941023 /// XM_420472	7.35297e-23	1.99884
Gga.645.1.S2_at	SKIL	SKI-like proto-oncogene	NM_205174	1.39921e-05	1.50249
Gga.645.1.S1_s_at	SKIL	SKI-like proto-oncogene	NM_205174	6.33178e-06	1.59283
Gga.645.1.S1_at	SKIL	SKI-like proto-oncogene	NM_205174	4.5775e-06	1.54745
Gga.6448.1.S1_s_at	PHLDA2	pleckstrin homology-like domain, family A, member 2	NM_001199595	1.09651e-48	1.99824
Gga.643.1.S1_s_at	SYT1	synaptotagmin I	NM_205171	5.50653e-55	5.99893
Gga.643.1.S1_at	SYT1	synaptotagmin I	NM_205171	5.223e-53	5.28993
Gga.6424.1.S1_s_at	---	---	---	5.3488e-33	3.18939
Gga.6406.1.S1_at	---	---	---	1.50174e-07	1.53265
Gga.6374.1.S1_at	HIPK1	homeodomain interacting protein kinase 1	XM_004935000 /// XM_004935001 /// XM_004935002 /// XM_418007	9.55531e-44	2.27106
Gga.6367.3.S1_a_at	CLNS1A	chloride channel, nucleotide-sensitive, 1A	XM_423253	1.97637e-22	1.53474
Gga.6363.1.S1_at	DEPDC7	DEP domain containing 7	NM_001199406	6.06407e-44	3.75619
Gga.6360.1.S1_at	LOC101749208 /// LOC101749314	GTPase IMAP family member 7-like /// GTPase IMAP family member 7-like	XM_004939069 /// XM_004939281	7.01683e-45	2.96219
Gga.6358.1.S1_at	FAM189A2	family with sequence similarity 189, member A2	XM_004949149 /// XM_424828	3.15851e-53	4.58295
Gga.6355.1.S1_at	SLC39A6	solute carrier family 39 (zinc transporter), member 6	XM_419071	1.34695e-15	1.56882
Gga.6339.1.S1_at	---	---	---	1.0787e-21	2.2255
Gga.6337.1.S1_at	DGKE	diacylglycerol kinase, epsilon 64kDa	XM_001234225	6.73481e-30	1.94994
Gga.6323.1.S1_at	ZNF644	zinc finger protein 644	NM_001012925 /// XM_001232675 /// XM_004936622 /// XM_004936623 /// XM_004936624 /// XM	3.82129e-29	1.65417
Gga.6309.1.S1_at	---	---	---	2.15376e-45	3.41335
Gga.6303.1.S1_s_at	AGR2	anterior gradient 2	XM_004939332 /// XM_004939333 /// XM_004939334 /// XM_418698	5.85519e-07	1.8788
Gga.6299.1.S1_s_at	PRPSAP2	phosphoribosyl pyrophosphate synthetase-associated protein 2	NM_001006165	4.90665e-17	1.57972
Gga.6283.1.S1_s_at	LSM8	LSM8 homolog, U6 small nuclear RNA associated (S. cerevisiae)	NM_001277355	5.85105e-36	2.34594
Gga.6272.1.S1_a_at	TLK2	tousled-like kinase 2	XM_004948523 /// XM_418070	2.88521e-29	1.69789
Gga.6241.1.S1_at	PLXND1	plexin D1	XM_414455	1.97044e-18	1.70639
Gga.6235.1.S1_at	ABRACL	ABRA C-terminal like	NM_001302176 /// XM_001233536 /// XM_004935682	9.11169e-30	1.66709
Gga.6222.3.S1_s_at	FAM63B	family with sequence similarity 63, member B	XM_003641878	4.68761e-06	1.61136
Gga.6220.1.S1_a_at	CREM	cAMP responsive element modulator	NM_001278132 /// NM_001278133 /// NM_001278134 /// NM_001278135 /// NM_204387	5.0496e-14	1.68151
Gga.6215.1.S1_at	---	---	---	2.86315e-20	2.01779
Gga.6203.2.S1_a_at	BTBD11	BTB (POZ) domain containing 11	XM_001234770 /// XM_004937808 /// XM_004937809	7.60846e-23	1.81504
Gga.6179.1.A1_at	LOC101751113	titin-like	XM_004948239	0.000758147	1.80647
Gga.6172.1.S1_at	INPP5F	inositol polyphosphate-5-phosphatase F	XM_421792	7.74101e-18	1.5917
Gga.616.1.S1_s_at	ADCYAP1	adenylate cyclase activating polypeptide 1 (pituitary)	NM_001001291	1.3787e-70	14.7361
Gga.6132.1.S1_at	---	---	---	2.99017e-37	2.2042
Gga.6112.3.S1_a_at	LOC100858247 /// RBM39	RNA-binding protein 39-like /// RNA binding motif protein 39	XM_003642439 /// XM_004946891 /// XM_004946892 /// XM_004946893 /// XM_004946894 /// XM	2.09887e-23	1.80689
Gga.6103.1.S1_x_at	HIST1H3H /// LOC100857439 /// LOC417953 /// LOC768333 /// LOC769809 /// LOC769852 /// LOC770022	histone cluster 1, H3h /// histone H3.2-like /// histone H3.2-like /// histone H3.2-lik	NM_001281480 /// NM_001281509 /// XM_001232832 /// XM_001233027 /// XM_001233170 /// XM	2.26881e-45	3.74508
Gga.6103.1.S1_at	HIST1H3H /// LOC100857439 /// LOC417953 /// LOC768333 /// LOC769809 /// LOC769852 /// LOC770022	histone cluster 1, H3h /// histone H3.2-like /// histone H3.2-like /// histone H3.2-lik	NM_001281480 /// NM_001281509 /// XM_001232832 /// XM_001233027 /// XM_001233170 /// XM	4.95239e-41	3.63496
Gga.6048.1.S1_a_at	CLK4	CDC-like kinase 4	XM_414614	4.59461e-29	1.89249
Gga.6041.1.S1_at	PRKRIP1	PRKR interacting protein 1 (IL11 inducible)	NM_001006214	6.19567e-46	2.32377
Gga.603.1.S1_at	OCLN	occludin	NM_205128	5.51744e-15	1.85118
Gga.5995.1.S1_at	ACOT7	acyl-CoA thioesterase 7	XM_003642533 /// XM_004947343 /// XM_417533	3.17165e-15	1.7328
Gga.5990.1.S1_at	---	---	---	3.83692e-34	2.07574
Gga.5968.2.S1_a_at	NOL9	nucleolar protein 9	XM_001233521 /// XM_004947331	1.30834e-24	1.59215
Gga.5958.1.S1_at	NLK	nemo-like kinase	XM_415915	2.31905e-34	2.22806
Gga.5940.1.S1_s_at	SAT1	spermidine/spermine N1-acetyltransferase 1	NM_204186	2.62751e-20	1.56989
Gga.5927.1.S1_at	GRP	gastrin-releasing peptide	NM_001277900	4.457e-13	1.67056
Gga.5919.1.S1_at	---	---	---	1.13106e-26	1.53865
Gga.5915.1.S1_at	---	---	---	4.10014e-46	6.43906
Gga.5911.2.S1_a_at	CLCN3	chloride channel, voltage-sensitive 3	XM_004940929 /// XM_004940930 /// XM_004940931 /// XM_420400	1.31676e-35	1.73431
Gga.5911.1.S1_at	CLCN3	chloride channel, voltage-sensitive 3	XM_004940929 /// XM_004940930 /// XM_004940931 /// XM_420400	3.78415e-21	1.60699
Gga.5900.3.S1_a_at	DNAJA4	DnaJ (Hsp40) homolog, subfamily A, member 4	XM_413746	4.79254e-34	2.88276
Gga.5900.1.S1_a_at	---	---	---	6.07364e-51	2.67598
Gga.5896.1.S1_at	SMEK2	SMEK homolog 2, suppressor of mek1 (Dictyostelium)	XM_001231341 /// XM_004940107 /// XM_004940108 /// XM_004940109 /// XM_424305	5.59599e-18	1.5295
Gga.5891.1.S1_at	PDCD6	programmed cell death 6	XM_004935180 /// XM_419075	2.83255e-41	2.05977
Gga.5888.2.S1_x_at	MLL3	myeloid/lymphoid or mixed-lineage leukemia 3	XM_004939137 /// XM_004939138 /// XM_004939139 /// XM_004939140 /// XM_004939141 /// XM	1.52499e-10	1.56962
Gga.5888.2.S1_a_at	MLL3	myeloid/lymphoid or mixed-lineage leukemia 3	XM_004939137 /// XM_004939138 /// XM_004939139 /// XM_004939140 /// XM_004939141 /// XM	1.6579e-11	1.63976
Gga.5888.1.S1_s_at	MLL3	myeloid/lymphoid or mixed-lineage leukemia 3	XM_004939137 /// XM_004939138 /// XM_004939139 /// XM_004939140 /// XM_004939141 /// XM	1.51179e-10	1.50581
Gga.5883.1.S1_at	PARP8	poly (ADP-ribose) polymerase family, member 8	XM_003642937 /// XM_004937225 /// XM_004937226 /// XM_004937227 /// XM_424786	1.13509e-13	2.04261
Gga.5833.2.S1_a_at	COL27A1	collagen, type XXVII, alpha 1	XM_004945807 /// XM_004945808 /// XM_415514	5.31507e-16	1.53032
Gga.5827.1.S1_at	DSCAM	Down syndrome cell adhesion molecule	XM_004934561 /// XM_416734	2.15005e-11	1.83013
Gga.5826.1.S1_at	MAPT	microtubule-associated protein tau	NM_001199193	8.62167e-11	1.51302
Gga.5825.1.S1_at	STRN	striatin, calmodulin binding protein	XM_004935418 /// XM_004935419 /// XM_004935420 /// XM_004935421 /// XM_004935422 /// XM	1.29765e-27	1.69589
Gga.5824.1.S1_at	INA	internexin neuronal intermediate filament protein, alpha	XM_004942255	1.5556e-11	1.65887
Gga.5816.1.S1_at	RBPMS	RNA binding protein with multiple splicing	XM_426296	7.29254e-16	1.56211
Gga.581.1.S1_at	RORB	RAR-related orphan receptor B	NM_205093	1.33959e-11	2.28571
Gga.5809.1.S1_at	EMC2	ER membrane protein complex subunit 2	NM_001198680	5.71098e-54	2.23522
Gga.5803.1.S1_at	UBQLN4	ubiquilin 4	NM_001031373	7.2589e-17	1.55378
Gga.5795.1.S1_s_at	KPNA6	karyopherin alpha 6 (importin alpha 7)	NM_001012841	3.66908e-28	1.68523
Gga.5791.2.S1_at	UQCRFS1	ubiquinol-cytochrome c reductase, Rieske iron-sulfur polypeptide 1	NM_001005843	2.68655e-49	6.31894
Gga.5786.1.S1_at	CNOT11	CCR4-NOT transcription complex, subunit 11	XM_416910	1.04872e-50	1.86513
Gga.5784.1.S1_at	TMEM121	transmembrane protein 121	NM_204539	4.3669e-70	4.84602
Gga.577.1.S1_at	ADORA2B	adenosine A2b receptor	NM_205087	1.33587e-11	1.52941
Gga.5768.1.S1_at	RC3H2	ring finger and CCCH-type domains 2	XM_004946005 /// XM_004946006 /// XM_415394	3.12917e-20	1.53707
Gga.5766.1.S1_at	ERO1L	ERO1-like (S. cerevisiae)	NM_001277569	1.81387e-19	1.62479
Gga.5764.1.S1_s_at	PUM1	pumilio RNA-binding family member 1	NM_001012840	3.5242e-08	1.71607
Gga.5760.1.S1_at	---	---	---	1.13254e-35	1.71969
Gga.5756.2.S1_s_at	PDCD6IP	programmed cell death 6 interacting protein	NM_001030993	4.15477e-24	1.68143
Gga.5736.1.S1_at	SOWAHC	sosondowah ankyrin repeat domain family member C	XM_004938553	1.68915e-08	2.16993
Gga.5731.1.S1_at	ABHD2	abhydrolase domain containing 2	XM_004943844 /// XM_004943845 /// XM_004943846 /// XM_004943847 /// XM_004943848 /// XM	2.51782e-24	1.5466
Gga.5724.1.S1_at	GNB5	guanine nucleotide binding protein (G protein), beta 5	NM_001293242 /// XM_004943792 /// XM_413801	7.5687e-23	1.91555
Gga.572.1.S1_at	NR5A2	nuclear receptor subfamily 5, group A, member 2	NM_205078	9.27699e-21	2.2891
Gga.5705.1.S1_at	LOC768374	egl nine homolog 1-like	XM_001231253	2.23532e-49	2.02324
Gga.5692.1.S1_at	NDUFB4	NADH dehydrogenase (ubiquinone) 1 beta subcomplex, 4, 15kDa	XM_001233270 /// XM_004938168	3.23714e-20	1.60062
Gga.5690.2.S1_at	RBM38	RNA binding motif protein 38	NM_001305093 /// XM_003642493	8.7913e-43	3.4175
Gga.5690.1.S1_s_at	RBM38	RNA binding motif protein 38	NM_001305093 /// XM_003642493	3.18905e-67	8.7564
Gga.5686.1.S1_at	RBM33	RNA binding motif protein 33	XM_004939156 /// XM_004939157 /// XM_004939158 /// XM_004939159 /// XM_418548	1.0697e-41	2.70042
Gga.5684.2.S1_at	DGCR8	DGCR8 microprocessor complex subunit	XM_415079	2.12944e-32	1.82272
Gga.5671.1.S1_at	---	---	---	1.52704e-17	2.11201
Gga.5662.1.S1_s_at	---	---	---	2.07379e-28	2.18141
Gga.5660.1.S1_at	MSI2	musashi RNA-binding protein 2	XM_415912	2.04887e-19	1.521
Gga.565.1.S1_at	GBX2	gastrulation brain homeobox 2	NM_205068	3.17026e-71	18.2881
Gga.5644.2.S1_s_at	DNAJA1	DnaJ (Hsp40) homolog, subfamily A, member 1	NM_001012945	3.67127e-54	2.85766
Gga.5644.1.S1_s_at	DNAJA1	DnaJ (Hsp40) homolog, subfamily A, member 1	NM_001012945	2.27446e-51	2.86912
Gga.5630.1.S1_at	MBNL3	muscleblind-like splicing regulator 3	NM_001012573 /// NM_001163338 /// NM_001163339 /// NM_001163340 /// NM_001163341 /// NM	3.25254e-06	1.60364
Gga.5581.1.S1_at	POLR3F	polymerase (RNA) III (DNA directed) polypeptide F, 39 kDa	NM_001199401	7.95551e-32	1.59251
Gga.5578.1.S1_at	---	---	---	2.07326e-09	1.67632
Gga.5576.1.S1_a_at	HIST1H46 /// HIST1H46L2 /// HIST1H46L4 /// HIST1H46L5 /// HIST1H46L6 /// HIST1H4A /// HIST1H4D /// HIST2H4B /// LOC101752019	histone cluster 1, H4-VI, germinal H4 (similar to human histone cluster 1, class H4 gen	NM_001037843 /// NM_001037845 /// NM_001281485 /// XM_001233094 /// XM_001233179 /// XM	1.42414e-46	5.24781
Gga.556.1.S1_at	PAX6	paired box 6	NM_205066	7.5698e-29	3.32306
Gga.5554.1.S1_at	CSRP3	cysteine and glycine-rich protein 3 (cardiac LIM protein)	NM_001199486	6.58084e-05	1.62019
Gga.5542.1.S1_at	TBC1D8	TBC1 domain family, member 8 (with GRAM domain)	XM_004938504 /// XM_425583	8.96154e-18	1.78668
Gga.5533.1.S1_at	LATS1	large tumor suppressor kinase 1	XM_004935606 /// XM_004935607 /// XM_004935608 /// XM_004935609 /// XM_004935610 /// XM	3.90009e-10	1.56871
Gga.5519.1.S1_at	TMEM183A	transmembrane protein 183A	NM_001012867 /// NM_001278156	4.97974e-36	1.64596
Gga.5513.1.S1_a_at	NOP2	NOP2 nucleolar protein	XM_004938111 /// XM_416502 /// XR_211152 /// XR_211153 /// XR_211154	1.2127e-25	1.646
Gga.5492.2.S1_s_at	SUGT1	SGT1, suppressor of G2 allele of SKP1 (S. cerevisiae)	NM_001030823	1.12751e-25	1.80383
Gga.5476.1.S1_at	CAB39	calcium binding protein 39	XM_003641738 /// XM_004937029	3.22199e-41	1.92059
Gga.5469.1.S1_at	MTMR3	myotubularin related protein 3	NM_001305666 /// XM_004934455 /// XM_004934456 /// XM_004934457 /// XM_004934458 /// XM	1.8663e-16	1.55429
Gga.5459.2.S1_s_at	MORC2	MORC family CW-type zinc finger 2	XM_003642226 /// XM_004934416 /// XM_004934417 /// XM_004934418 /// XR_210172	2.21904e-32	2.23474
Gga.5459.1.S1_at	MORC2	MORC family CW-type zinc finger 2	XM_003642226 /// XM_004934416 /// XM_004934417 /// XM_004934418 /// XR_210172	1.55619e-56	2.53686
Gga.5458.1.S1_at	AGO2	argonaute RISC catalytic component 2	XM_003640870 /// XM_004940065 /// XM_004940066	1.74658e-09	1.65873
Gga.5453.1.S1_at	---	---	---	1.79037e-34	1.88212
Gga.5440.1.S1_s_at	BCL7A	B-cell CLL/lymphoma 7A	XM_004945565 /// XM_415148	1.78495e-29	2.07063
Gga.5435.1.S1_at	GLOD5	glyoxalase domain containing 5	XM_001234978 /// XM_004940768	1.25574e-09	1.5017
Gga.5419.2.A1_at	LOC101750383	uncharacterized LOC101750383	XR_212792	2.1051e-26	3.64854
Gga.5419.1.S1_at	CLDN11	claudin 11	XM_422797	3.85966e-23	2.48613
Gga.5404.1.S1_at	---	---	---	1.27725e-19	1.7026
Gga.5377.2.S1_a_at	GPR56	G protein-coupled receptor 56	XM_004944033 /// XM_004944034 /// XM_413999	1.05075e-09	1.66286
Gga.537.2.S1_a_at	VEGFA	vascular endothelial growth factor A	NM_001110355 /// NM_205042	8.07843e-38	4.45613
Gga.5369.1.S1_at	SCNN1G	sodium channel, non voltage gated 1 gamma subunit	XM_414880	1.30608e-19	2.06644
Gga.5368.1.S1_at	---	---	---	1.03253e-17	1.89842
Gga.5355.1.S1_at	GTF2A2	general transcription factor IIA, 2, 12kDa	NM_001081708	2.31748e-42	1.66998
Gga.5354.1.S1_at	SCHIP1	schwannomin interacting protein 1	XM_004943517 /// XM_004943518 /// XM_004943519 /// XM_004943520 /// XM_004943521 /// XM	6.92343e-18	1.74366
Gga.5346.1.S1_at	SLCO5A1	solute carrier organic anion transporter family, member 5A1	XM_418287	5.48346e-38	2.24195
Gga.5337.1.S1_at	LYPLA1	lysophospholipase I	XM_001233656 /// XM_004939857	7.3446e-52	1.99661
Gga.5330.1.S1_at	SUZ12	SUZ12 polycomb repressive complex 2 subunit	XM_004946169 /// XM_415658	3.57503e-29	1.70969
Gga.5325.1.S1_at	BCL7A	B-cell CLL/lymphoma 7A	XM_004945565 /// XM_415148	1.4473e-29	2.13518
Gga.5316.2.S1_s_at	LRFN5	leucine rich repeat and fibronectin type III domain containing 5	XM_004936534 /// XM_421485 /// XR_210766	5.52047e-50	3.97893
Gga.5316.1.S1_at	LRFN5	leucine rich repeat and fibronectin type III domain containing 5	XM_004936534 /// XM_421485 /// XR_210766	5.20635e-57	7.56057
Gga.5308.1.S1_at	EXOSC3	exosome component 3	NM_001199516	4.06904e-36	2.27938
Gga.5306.2.S1_a_at	---	---	---	8.25734e-35	2.48386
Gga.5297.1.S1_at	WBP2	WW domain binding protein 2	NM_001278018	3.93325e-39	2.43017
Gga.5295.1.S1_at	PSMD14	proteasome 26S subunit, non-ATPase 14	NM_001031256	4.15524e-60	2.45953
Gga.5286.1.S1_at	---	---	---	1.79491e-37	2.86621
Gga.5273.1.S1_at	---	---	---	1.68991e-36	1.84447
Gga.5272.1.S1_at	---	---	---	6.8467e-19	1.63584
Gga.5257.1.S1_at	ULK1	unc-51 like autophagy activating kinase 1	XM_415091	8.94996e-31	2.20098
Gga.5254.1.S1_at	UTP11L	UTP11-like, U3 small nucleolar ribonucleoprotein, (yeast)	XM_004947750 /// XM_417753	2.62289e-31	1.84095
Gga.5253.1.S1_at	ATP8A1	ATPase, aminophospholipid transporter (APLT), class I, type 8A, member 1	XM_004936072 /// XM_004936073 /// XM_004936074 /// XM_420729	2.51458e-41	2.49208
Gga.5241.1.S1_at	---	---	---	2.50413e-50	2.10809
Gga.5240.1.S1_s_at	SLC25A14	solute carrier family 25 (mitochondrial carrier, brain), member 14	NM_001012883	1.3039e-49	2.7027
Gga.5230.1.S1_at	---	---	---	1.66876e-21	1.60864
Gga.5223.1.S1_at	DGCR8	DGCR8 microprocessor complex subunit	XM_415079	2.28201e-19	1.80438
Gga.5220.1.S1_at	IMPACT	impact RWD domain protein	XM_004939792 /// XM_004939793 /// XM_004939794 /// XM_419166	1.53684e-40	2.68948
Gga.5208.2.S1_x_at	UBQLN1	ubiquilin 1	XM_004949192 /// XM_004949193 /// XM_004949194 /// XM_425028	1.44561e-47	3.17464
Gga.5208.1.S1_at	UBQLN1	ubiquilin 1	XM_004949192 /// XM_004949193 /// XM_004949194 /// XM_425028	2.04327e-38	2.42369
Gga.5208.1.S1_a_at	UBQLN1	ubiquilin 1	XM_004949192 /// XM_004949193 /// XM_004949194 /// XM_425028	6.17777e-36	2.60185
Gga.5201.1.S1_at	---	---	---	5.23889e-22	1.76219
Gga.520.2.S1_a_at	INHBB	inhibin, beta B	NM_205206	1.03159e-10	1.50882
Gga.520.1.S1_at	INHBB	inhibin, beta B	NM_205206	2.71994e-15	1.55469
Gga.5198.3.S1_x_at	HSBP1L1	heat shock factor binding protein 1-like 1	NM_001136182	4.5303e-16	1.51968
Gga.5198.1.S1_a_at	HSBP1L1	heat shock factor binding protein 1-like 1	NM_001136182	5.67568e-16	1.56899
Gga.5187.1.S1_at	SQSTM1	sequestosome 1	XM_001233248 /// XM_003642062 /// XM_004944953 /// XM_004944954	2.66587e-13	1.54979
Gga.5176.1.S1_at	STRN3	striatin, calmodulin binding protein 3	XM_003641400 /// XM_004941746 /// XM_004941747 /// XM_004941748 /// XM_004941749 /// XM	1.1273e-24	1.52635
Gga.5142.1.S1_at	---	---	---	3.83184e-38	1.96142
Gga.5130.1.S1_at	F8	coagulation factor VIII, procoagulant component	XM_004940624 /// XM_420193	2.04142e-14	2.18776
Gga.5126.1.S1_s_at	GRIA2	glutamate receptor, ionotropic, AMPA 2	NM_001001775 /// NM_001111014	1.62749e-14	2.0521
Gga.5104.1.S1_at	SLC45A4	solute carrier family 45, member 4	XM_418418	2.86147e-26	2.43812
Gga.5065.1.S1_s_at	KCNC1	potassium voltage-gated channel, Shaw-related subfamily, member 1	XM_004941424 /// XM_004941425 /// XM_004941426 /// XM_004941427 /// XM_004941428 /// XM	3.47352e-12	1.8246
Gga.5046.1.A1_s_at	SLC45A4	solute carrier family 45, member 4	XM_418418	1.99732e-28	2.13552
Gga.5041.1.S1_s_at	MAP1LC3A	microtubule-associated protein 1 light chain 3 alpha	XM_417327	4.78867e-20	1.90027
Gga.5033.1.S1_at	BRAF	v-raf murine sarcoma viral oncogene homolog B	NM_205302	1.69048e-22	1.75566
Gga.502.1.S1_at	HMGA2	high mobility group AT-hook 2	NM_205001	1.14675e-17	1.89619
Gga.5008.1.S1_at	CDKN2A	cyclin-dependent kinase inhibitor 2A (melanoma, p16, inhibits CDK4)	NM_204434	5.68883e-22	2.49311
Gga.5007.1.S1_at	CDKN2B	cyclin-dependent kinase inhibitor 2B (p15, inhibits CDK4)	NM_204433	1.42747e-32	4.90627
Gga.5001.1.S1_at	CRIM1	cysteine rich transmembrane BMP regulator 1 (chordin-like)	NM_204425	1.55074e-12	1.51171
Gga.4991.2.S1_a_at	CALCA	calcitonin	NM_001113708 /// NM_001271964 /// NM_001271965 /// NM_001271966	6.4278e-16	2.82697
Gga.4978.2.S1_a_at	CALB2	calbindin 2, 29kDa (calretinin)	NM_205316	6.20988e-14	1.76497
Gga.4977.1.S1_at	MSX2	msh homeobox 2	NM_204559	3.27119e-24	1.86878
Gga.4964.54.S1_x_at	TARP	TCR gamma alternate reading frame protein	XM_001235432	1.28518e-13	2.20647
Gga.4943.1.S1_at	TNFRSF21	tumor necrosis factor receptor superfamily, member 21	NM_001031103	6.35372e-24	1.60514
Gga.4942.1.S1_at	HSPA2	heat shock 70kDa protein 2	NM_001006685	4.71703e-23	1.60351
Gga.4929.1.S1_s_at	GABPB1	GA binding protein transcription factor, beta subunit 1	NM_001005816 /// NM_001012622	8.66968e-16	1.79139
Gga.4924.1.S1_at	---	---	---	2.2539e-26	1.99123
Gga.4894.1.S1_x_at	PTGES3	prostaglandin E synthase 3-like	NM_001276306	3.70741e-39	1.64424
Gga.4890.2.S1_a_at	SMAP2	small ArfGAP2	NM_001030902	2.49002e-08	1.50992
Gga.4890.1.S1_at	SMAP2	small ArfGAP2	NM_001030902	2.23761e-45	1.77909
Gga.4890.1.S1_a_at	SMAP2	small ArfGAP2	NM_001030902	4.84869e-29	1.75998
Gga.4879.2.S1_at	HSP90AA1	heat shock protein 90kDa alpha (cytosolic), class A member 1	NM_001109785	5.1576e-81	2.3378
Gga.4879.1.S1_at	LOC419333	formin-like protein 16-like	XM_004947237 /// XM_004947238 /// XM_417501 /// XR_213500	7.38147e-14	2.88418
Gga.4874.2.S1_at	TUBB /// TUBB4B	tubulin, beta class I /// tubulin, beta 4B class IVb	NM_001080860 /// NM_205315	2.59938e-33	1.5407
Gga.4850.2.S1_at	---	---	---	8.29729e-43	3.6433
Gga.4850.1.S1_at	---	---	---	2.25544e-13	1.51879
Gga.4845.2.S1_at	PPP1R2	protein phosphatase 1, regulatory (inhibitor) subunit 2	NM_001031313	4.55228e-33	1.54256
Gga.4823.1.S1_s_at	PMM1	phosphomannomutase 1	XM_416228	8.39953e-22	1.73221
Gga.4820.1.S1_at	LOC100858295	uncharacterized LOC100858295	XR_140078	5.62957e-25	4.13698
Gga.482.1.S1_at	PTPN11	protein tyrosine phosphatase, non-receptor type 11	NM_204968	7.11834e-27	1.9357
Gga.4814.1.S1_at	AHSA1	AHA1, activator of heat shock 90kDa protein ATPase homolog 1 (yeast)	XM_004941836 /// XM_421292	6.00401e-44	2.32452
Gga.4808.1.S1_s_at	KDM6A	lysine (K)-specific demethylase 6A	XM_416762	2.69331e-08	1.55183
Gga.4789.1.S1_at	---	---	---	9.04256e-37	2.01779
Gga.4787.1.S1_at	---	---	---	2.6066e-21	1.54202
Gga.4769.1.S1_s_at	CUL3	cullin 3	XM_004937041 /// XM_004937042 /// XM_422620	3.2461e-15	2.00024
Gga.4758.1.S1_at	KMT2A	lysine (K)-specific methyltransferase 2A	XM_004948053 /// XM_004948054 /// XM_004948055 /// XM_004948056 /// XM_004948057 /// XM	2.33291e-32	2.55135
Gga.4753.1.S1_a_at	CCDC134	coiled-coil domain containing 134	XM_003640375 /// XM_004937702 /// XM_416223	3.01435e-30	1.75273
Gga.4733.1.A1_at	PER3	period homolog 3 (Drosophila)	NM_001289779 /// XM_004947314 /// XM_004947315 /// XM_004947316 /// XM_004947317 /// XM	4.37489e-17	1.78554
Gga.4732.3.S1_a_at	LRP11	low density lipoprotein receptor-related protein 11	XM_419668	3.29977e-09	1.76869
Gga.4732.1.S1_at	LRP11	low density lipoprotein receptor-related protein 11	XM_419668	5.54097e-20	1.7348
Gga.4702.1.S1_at	USP9X	ubiquitin specific peptidase 9, X-linked	XM_001233541 /// XM_004934612 /// XM_416773	4.47623e-34	1.51582
Gga.4696.1.S1_at	---	---	---	6.11883e-18	2.11899
Gga.468.1.S1_at	FOXD3	forkhead box D3	NM_204951 /// XM_001235574	4.30594e-23	3.21509
Gga.4661.2.S1_at	TUBA1C	tubulin, alpha 1c	NM_001305272 /// XM_003643759	1.24151e-16	1.53583
Gga.4602.1.S1_at	BAIAP2L1	BAI1-associated protein 2-like 1	NM_001277529	1.52618e-57	4.94336
Gga.4601.1.S1_at	LIN7B	lin-7 homolog B (C. elegans)	NM_001031067	7.97226e-34	1.99887
Gga.4579.1.S1_x_at	TUBB	tubulin, beta class I	NM_205315	4.39558e-31	2.35673
Gga.4579.1.S1_at	TUBB	tubulin, beta class I	NM_205315	9.89591e-19	1.62603
Gga.4555.1.S1_a_at	HSPA8	heat shock 70kDa protein 8	NM_205003	1.44626e-71	1.81357
Gga.455.1.S1_at	MNX1	motor neuron and pancreas homeobox 1	NM_204928	9.41684e-28	3.59315
Gga.4519.2.S1_s_at	RP11-26J3.4	Uncharacterized protein [Source:UniProtKB/TrEMBL;Acc:H0YC42]	NM_001079754	2.74454e-25	1.59786
Gga.4505.1.S2_at	KIF20AL	kinesin family member 20A-like	XM_003640837 /// XM_004939859 /// XM_004939860 /// XM_004939861 /// XM_004939862 /// XM	4.2754e-37	3.89239
Gga.4488.1.S1_at	ADCY5	adenylate cyclase 5	NM_204631	1.82471e-31	2.12044
Gga.4485.3.S1_at	RPN2	ribophorin II	NM_001006288	5.33088e-17	2.01717
Gga.4483.1.S1_at	ACTR6	ARP6 actin-related protein 6 homolog (yeast)	NM_204637	2.85604e-45	1.7471
Gga.4480.1.S1_at	ARID1A /// LOC101748393	AT rich interactive domain 1A (SWI-like) /// AT-rich interactive domain-containing prot	XM_004947651 /// XM_004947652 /// XM_004947653 /// XM_004947654 /// XM_417693	9.3945e-25	1.55743
Gga.4461.1.S1_at	BEND7	BEN domain containing 7	NM_001282235 /// XM_417230	1.89964e-12	1.60461
Gga.446.1.S1_at	ETV4 /// LOC101749971	ets variant 4 /// ETS translocation variant 4-like	XM_004948552 /// XM_004948553 /// XM_004948554 /// XM_004948555 /// XM_418106	3.08086e-20	1.78002
Gga.4434.1.S1_at	TBPL1	TBP-like 1	NM_204755	1.99513e-55	2.30503
Gga.441.1.S1_at	GAD1	glutamate decarboxylase 1 (brain, 67kDa)	NM_204913	4.56651e-31	4.33155
Gga.4340.1.S1_at	ODC1	ornithine decarboxylase 1	NM_001167766	4.31796e-42	1.91324
Gga.4316.2.S1_a_at	PAPOLA	poly(A) polymerase alpha	NM_001198601	4.46926e-36	2.01755
Gga.4309.1.S1_at	SOX8	SRY (sex determining region Y)-box 8	NM_204731	1.23062e-32	2.29896
Gga.4301.2.S1_a_at	CHD1 /// LOC374195	chromodomain helicase DNA binding protein 1 /// chromodomain helicase DNA binding prote	NM_204941 /// XM_424694	1.20039e-27	2.21018
Gga.4301.1.S1_at	CHD1	chromodomain helicase DNA binding protein 1	NM_204941	1.3276e-29	1.91328
Gga.4296.3.S1_a_at	CLK3	CDC-like kinase 3	NM_001012524	2.33493e-10	1.5737
Gga.4296.1.S1_at	CLK3	CDC-like kinase 3	NM_001012524	1.8707e-24	1.73819
Gga.426.1.S1_s_at	MIXL1	Mix paired-like homeobox	NM_204990	1.37244e-07	1.50839
Gga.4188.1.S1_s_at	SLC25A13	solute carrier family 25 (aspartate/glutamate carrier), member 13	NM_001012949	1.31414e-31	1.56082
Gga.4187.1.S1_s_at	AAMP	angio-associated, migratory cell protein	NM_001079747	3.40585e-27	1.79797
Gga.4179.1.S1_at	NEFM	neurofilament, medium polypeptide	NM_001101730	6.1785e-12	2.05896
Gga.4176.1.S1_at	EIF5A2	eukaryotic translation initiation factor 5A2	NM_205532	1.21563e-32	1.66394
Gga.4159.2.S1_a_at	UBE2V1	ubiquitin-conjugating enzyme E2 variant 1	NM_001205097	6.35846e-49	2.05961
Gga.415.1.S1_at	SERPINB10	serpin peptidase inhibitor, clade B (ovalbumin), member 10	NM_204897	1.67786e-35	3.33731
Gga.4144.2.S1_s_at	COPS5	COP9 signalosome subunit 5	NM_001039311	6.50282e-23	1.54087
Gga.414.1.S1_at	KMT2A	lysine (K)-specific methyltransferase 2A	XM_004948053 /// XM_004948054 /// XM_004948055 /// XM_004948056 /// XM_004948057 /// XM	3.00239e-06	1.58829
Gga.4135.2.S1_a_at	ADRM1	adhesion regulating molecule 1	NM_204651	7.48705e-25	1.56041
Gga.4111.1.S1_at	SLC38A2	solute carrier family 38, member 2	NM_001030741 /// NM_001305439	4.19048e-24	2.49563
Gga.4108.2.S1_a_at	TPM1	tropomyosin 1 (alpha)	NM_205401	2.2142e-08	1.59414
Gga.4095.2.S1_a_at	KAT2B	K(lysine) acetyltransferase 2B	XM_004939401 /// XM_426001	4.40926e-09	1.57845
Gga.4083.1.S1_at	NKX6-1	NK6 homeobox 1	XM_003641196	3.27528e-57	5.21492
Gga.4038.1.S1_at	---	---	---	5.84397e-45	1.91597
Gga.4035.1.S1_at	K123	K123 protein	NM_205019	2.5173e-09	1.63482
Gga.4033.2.S1_a_at	BAZ2B	bromodomain adjacent to zinc finger domain, 2B	NM_204677	2.72147e-17	1.98646
Gga.4033.1.S2_at	---	---	---	1.11372e-23	1.66813
Gga.4033.1.S1_at	BAZ2B	bromodomain adjacent to zinc finger domain, 2B	NM_204677	1.24566e-30	1.97216
Gga.4017.1.S2_at	EZR	ezrin	NM_204885	2.88581e-11	1.7313
Gga.4017.1.S1_at	EZR	ezrin	NM_204885	1.25957e-31	2.17268
Gga.3998.1.S1_at	MAP1LC3A	microtubule-associated protein 1 light chain 3 alpha	XM_417327	8.24871e-44	2.16548
Gga.3986.2.S1_a_at	CA2	carbonic anhydrase II	NM_205317	2.16679e-53	3.76758
Gga.3982.1.S2_at	INHBA	inhibin, beta A	NM_205396	3.95923e-13	2.20795
Gga.3982.1.S1_at	INHBA	inhibin, beta A	NM_205396	1.63148e-09	1.7938
Gga.3953.3.S1_a_at	GPBP1L1	GC-rich promoter binding protein 1-like 1	NM_001277583	1.24594e-29	1.71266
Gga.3953.3.A1_at	GPBP1L1	GC-rich promoter binding protein 1-like 1	NM_001277583	3.08103e-12	1.57399
Gga.3950.1.S2_at	BMP2	bone morphogenetic protein 2	NM_204358	4.51532e-12	1.67717
Gga.3950.1.S1_at	BMP2	bone morphogenetic protein 2	NM_204358	3.8129e-31	2.48305
Gga.3904.1.S1_at	SDR16C5	short chain dehydrogenase/reductase family 16C, member 5	NM_001031022	1.37143e-26	3.3487
Gga.389.1.S1_at	HBEGF	heparin-binding EGF-like growth factor	NM_204849	7.0018e-55	6.17889
Gga.3870.1.S1_at	CHST10	carbohydrate sulfotransferase 10	NM_001030343	3.6461e-27	1.60638
Gga.3864.1.S2_at	---	---	---	1.62027e-36	2.01203
Gga.3864.1.S1_at	PSEN1	presenilin 1	NM_204163	8.97327e-31	2.14538
Gga.386.1.S1_at	RGS17	regulator of G-protein signaling 17	NM_204841	3.03027e-70	8.88939
Gga.385.1.S1_at	DUSP4	dual specificity phosphatase 4	NM_204838	3.91065e-53	3.51343
Gga.3849.1.S1_at	HRAS	Harvey rat sarcoma viral oncogene homolog	NM_205292	3.43282e-32	1.70597
Gga.3833.1.S2_s_at	HZGJ	HZGJ; WD repeat-containing protein 92 [Source:UniProtKB/TrEMBL;Acc:Q86YQ0]	NM_204376	6.0648e-45	1.91293
Gga.3833.1.S1_s_at	HZGJ	HZGJ; WD repeat-containing protein 92 [Source:UniProtKB/TrEMBL;Acc:Q86YQ0]	NM_204376	7.79495e-14	2.01742
Gga.3779.1.S1_at	FAM102B	family with sequence similarity 102, member B	XM_001232082	1.7177e-16	1.62951
Gga.3772.1.S1_a_at	T	T, brachyury homolog (mouse)	NM_204940	2.04069e-32	3.35006
Gga.3737.1.S1_at	POLR2F	polymerase (RNA) II (DNA directed) polypeptide F	NM_204734	4.98319e-32	2.0528
Gga.3690.1.A1_at	---	---	---	7.47997e-10	1.54788
Gga.3674.1.S1_at	STK39	serine threonine kinase 39	XM_004942771 /// XM_004942772 /// XM_004942773 /// XM_004942774 /// XM_004942775 /// XR	1.61631e-45	2.56951
Gga.3651.1.S1_at	MAPK9	mitogen-activated protein kinase 9	NM_205095	7.12261e-35	1.55938
Gga.3627.1.S1_at	---	---	---	2.57387e-59	4.19039
Gga.3624.1.S1_at	PDE3B	phosphodiesterase 3B, cGMP-inhibited	NM_001031182	9.27109e-37	1.8064
Gga.3606.1.S1_s_at	E2F4	E2F transcription factor 4, p107/p130-binding	NM_001005835	5.232e-30	2.12668
Gga.3597.1.S1_at	IGF2R	insulin-like growth factor 2 receptor	NM_204970	3.98415e-24	1.52165
Gga.3570.1.S1_at	RCAN1	regulator of calcineurin 1	NM_001278079	4.3441e-28	1.58804
Gga.3567.1.S1_at	RPF1	ribosome production factor 1 homolog	XM_004936654 /// XM_004936655 /// XM_422376	1.09573e-24	1.78868
Gga.3555.1.S1_at	SLC16A3	solute carrier family 16 (monocarboxylate transporter), member 3	NM_204663	1.73807e-32	2.73956
Gga.354.1.S1_at	ADMP	anti-dorsalizing morphogenetic protein	NM_204822	3.51785e-07	1.52941
Gga.3539.1.S1_at	PKN3	protein kinase N3	XM_003642279 /// XM_004945835 /// XM_004945836	8.21185e-34	1.97155
Gga.3535.1.S1_at	NR2E1	nuclear receptor subfamily 2, group E, member 1	NM_205170	3.39264e-09	1.57696
Gga.352.1.S1_at	RGS20	regulator of G-protein signaling 20	NM_204842	1.62019e-73	15.8255
Gga.3461.1.S1_at	LRP8	low density lipoprotein receptor-related protein 8, apolipoprotein e receptor	NM_205186	1.43408e-59	4.29996
Gga.3460.1.S1_at	DIAPH1	diaphanous homolog 1 (Drosophila)	NM_204210	1.38504e-49	2.13912
Gga.3448.1.S1_at	THBS1	thrombospondin 1	NM_001199453	0.000171037	1.56129
Gga.3427.1.S1_at	ELAVL4	ELAV (embryonic lethal, abnormal vision, Drosophila)-like 4 (Hu antigen D)	NM_204830	9.98021e-46	4.14192
Gga.3411.3.S1_a_at	MAPK6	mitogen-activated protein kinase 6	NM_001030549	7.63326e-28	2.14164
Gga.3411.2.S1_at	TCF12	transcription factor 12	NM_205375	2.58192e-14	2.08004
Gga.34.1.S1_at	CACNG4 /// LOC100859571	calcium channel, voltage-dependent, gamma subunit 4 /// voltage-dependent calcium chann	NM_204132 /// XM_003642342	1.41198e-16	2.06398
Gga.3383.1.S1_at	LITAF	lipopolysaccharide-induced TNF factor	NM_204267	8.22083e-19	2.08758
Gga.3373.2.S1_a_at	BVES /// POPDC3	blood vessel epicardial substance /// popeye domain containing 3	NM_001001299 /// NM_204697	1.35823e-31	3.63206
Gga.3366.1.S1_at	IL20RA	interleukin 20 receptor, alpha	XM_419723	1.15909e-13	2.04922
Gga.3362.1.S1_at	H2AFY2	H2A histone family, member Y2	NM_001277338	1.12203e-40	1.88183
Gga.3328.2.S1_a_at	C18ORF21	chromosome 2 open reading frame, human C18orf21	XM_419039	8.7698e-24	1.75944
Gga.3317.1.S1_s_at	NCOA1	nuclear receptor coactivator 1	NM_001012882	1.50695e-17	1.77412
Gga.3316.1.S1_s_at	HHEX	hematopoietically expressed homeobox	NM_205252	4.08789e-56	6.05331
Gga.331.1.S1_at	CYP26A1	cytochrome P450, family 26, subfamily A, polypeptide 1	NM_001001129	1.32964e-20	2.90489
Gga.3306.1.S1_s_at	EDNRB	endothelin receptor type B	NM_001001127	2.28709e-29	3.87673
Gga.3304.1.S1_at	CYP20A1	cytochrome P450, family 20, subfamily A, polypeptide 1	XM_426572	1.13817e-30	1.79275
Gga.3301.1.S1_at	ATP1B1	ATPase, Na+/K+ transporting, beta 1 polypeptide	NM_205520	2.47874e-20	1.69422
Gga.329.1.S1_at	HAS2	hyaluronan synthase 2	NM_204806	3.22641e-49	5.00109
Gga.3280.1.S1_at	CBLN1	cerebellin 1 precursor	XM_004944186	4.22176e-64	10.6469
Gga.3275.2.S1_at	---	---	---	3.79535e-40	4.95086
Gga.3275.1.S1_a_at	LOC100857932	mucin-2-like	XM_004950864	3.33654e-50	5.14083
Gga.3266.1.S1_at	LRFN3	leucine rich repeat and fibronectin type III domain containing 3	XM_423347	1.37103e-46	3.16101
Gga.3260.2.S1_a_at	KCNMA1	potassium large conductance calcium-activated channel, subfamily M, alpha member 1	NM_204224	1.45388e-08	1.59574
Gga.3250.1.S1_at	VSNL1	visinin-like 1	NM_205255	1.14499e-18	1.79543
Gga.3226.1.S1_at	LA16c-431H6.6	Uncharacterized protein [Source:UniProtKB/TrEMBL;Acc:J3QT63]	XM_004945440 /// XM_415057	2.24666e-21	1.66787
Gga.3190.1.S1_s_at	MTF2	metal response element binding transcription factor 2	NM_204508	8.92797e-53	2.76247
Gga.316.1.S1_at	NHLH2	nescient helix loop helix 2	NM_204797	3.23121e-19	2.00703
Gga.3158.1.S1_at	VSX1	visual system homeobox 1	NM_204769	4.48451e-55	6.98958
Gga.3154.1.S1_at	RHOQ	ras homolog family member Q	NM_204461	3.05244e-40	1.89961
Gga.3141.2.S1_at	CNR1	cannabinoid receptor 1 (brain)	NM_001038652	3.75401e-19	1.83351
Gga.3133.2.S1_a_at	CRMP1	collapsin response mediator protein 1	NM_204495	1.29847e-55	3.12713
Gga.3133.1.S1_a_at	CRMP1	collapsin response mediator protein 1	NM_204495	8.99616e-56	3.33972
Gga.313.1.S1_at	PAX2	paired box 2	NM_204793	1.31162e-09	1.64875
Gga.3117.1.S1_at	LOC693265	CMD-4	NM_001044688	3.58238e-24	1.55279
Gga.3084.1.S1_s_at	DESI2	desumoylating isopeptidase 2	NM_001008460	3.8664e-39	1.73824
Gga.3079.1.S1_at	MGA	MGA, MAX dimerization protein	XM_004941629 /// XM_004941630 /// XM_004941631 /// XM_004941632 /// XM_004941633 /// XM	3.81154e-15	1.61396
Gga.305.1.S1_at	WNT4	wingless-type MMTV integration site family, member 4	NM_204783	3.31492e-13	1.72481
Gga.3044.1.S1_at	WNT6	wingless-type MMTV integration site family, member 6	NM_001007594	5.17238e-18	2.22676
Gga.3042.2.S1_a_at	EIF4G3	eukaryotic translation initiation factor 4 gamma, 3	XM_004947540 /// XM_004947541 /// XM_423296	4.17899e-38	1.73107
Gga.3009.1.S1_s_at	SEC24B	SEC24 family member B	NM_001031135	4.30976e-20	1.72635
Gga.2977.1.S1_at	PTPRZ1	protein tyrosine phosphatase, receptor-type, Z polypeptide 1	NM_001199312 /// NM_205431	1.66162e-22	2.05528
Gga.2967.1.S2_at	ITGA6	integrin, alpha 6	NM_205289	1.12245e-47	3.19027
Gga.2967.1.S1_at	ITGA6	integrin, alpha 6	NM_205289	7.98872e-26	3.02667
Gga.2965.1.S1_at	TIMP2	TIMP metallopeptidase inhibitor 2	NM_204298	1.72177e-08	1.50333
Gga.2964.1.S1_s_at	CCT6A	chaperonin containing TCP1, subunit 6A (zeta 1)	NM_001006216	3.08455e-33	1.67863
Gga.2944.2.S1_a_at	LOC777044 /// NEDD4L	E3 ubiquitin-protein ligase NEDD4-like /// neural precursor cell expressed, development	XM_001236523 /// XM_004948994 /// XM_004948995 /// XM_004948996 /// XM_004948997 /// XM	3.37985e-14	1.524
Gga.2924.3.S1_s_at	MTF1	metal-regulatory transcription factor 1	NM_001031495	1.02007e-17	2.37158
Gga.2908.1.S1_at	FGFR4	fibroblast growth factor receptor 4	XM_003642072	2.06979e-07	1.54159
Gga.2905.1.S1_s_at	CNPPD1	cyclin Pas1/PHO80 domain containing 1	NM_001039307	1.17195e-20	1.67107
Gga.2884.1.S1_at	---	---	---	1.22826e-88	9.6491
Gga.2877.3.S1_s_at	DNAJC18	DnaJ (Hsp40) homolog, subfamily C, member 18	NM_001025609	1.93137e-30	2.09269
Gga.2877.1.S1_at	PCDH1	protocadherin 1	NM_001045827	1.43643e-21	1.59516
Gga.2849.1.S1_at	PARPBP	PARP1 binding protein	NM_001030763	1.41136e-19	2.183
Gga.2841.1.S1_at	LRRC8D	leucine rich repeat containing 8 family, member D	XM_004936629 /// XM_422352	2.98033e-13	1.75237
Gga.2837.2.S1_at	---	---	---	3.90159e-22	1.59585
Gga.2815.1.S1_at	HIVEP1	human immunodeficiency virus type I enhancer binding protein 1	XM_004939652 /// XM_004939653 /// XM_418944	2.63452e-18	1.63145
Gga.281.1.S1_at	MAFF	v-maf avian musculoaponeurotic fibrosarcoma oncogene homolog F	NM_204757	7.16618e-35	2.48265
Gga.2807.1.S1_at	ATP2A3	ATPase, Ca++ transporting, ubiquitous	NM_204891	1.84519e-40	4.58949
Gga.2803.1.S1_s_at	GRIA2	glutamate receptor, ionotropic, AMPA 2	NM_001001775 /// NM_001111014	9.18192e-35	3.65128
Gga.280.1.S1_at	MAFK	v-maf avian musculoaponeurotic fibrosarcoma oncogene homolog K	NM_204756	6.52955e-25	1.53144
Gga.2795.1.S1_at	---	---	---	1.46149e-38	2.1541
Gga.2792.1.S1_at	WNK2	WNK lysine deficient protein kinase 2	XM_414326	6.30996e-29	2.28833
Gga.2775.2.S1_a_at	MYO9A	myosin IXA	XM_004943639	1.36422e-28	1.8785
Gga.2772.2.S1_s_at	OTUD3	OTU deubiquitinase 3	XM_004947486 /// XM_004947487 /// XM_424363	3.31869e-10	1.57622
Gga.2772.1.S1_a_at	CAMK2N1	calcium/calmodulin-dependent protein kinase II inhibitor 1	XM_003642531	8.17807e-47	3.92202
Gga.2767.1.S1_at	RFX3	regulatory factor X, 3 (influences HLA class II expression)	XM_003642990 /// XM_004949059 /// XM_004949060 /// XM_004949061	3.21187e-08	1.57078
Gga.2764.1.S1_at	SLC35F1	solute carrier family 35, member F1	XM_001233613 /// XM_004940280 /// XM_004940281	1.93622e-64	5.66709
Gga.2750.1.S1_at	PLAGL1	pleiomorphic adenoma gene-like 1	XM_419703	2.41925e-31	1.76794
Gga.2748.1.S1_s_at	ELL	elongation factor RNA polymerase II	NM_001012847	1.76559e-36	1.91479
Gga.2746.1.S1_at	RCOR1	REST corepressor 1	XM_004936337 /// XM_004936338 /// XM_426467	2.37017e-30	1.62619
Gga.2744.1.S1_at	UBE2J2	ubiquitin-conjugating enzyme E2, J2	XM_001233676 /// XM_417582	1.64128e-11	1.53271
Gga.2733.1.S1_at	CNR1	cannabinoid receptor 1 (brain)	NM_001038652	3.56624e-57	4.44824
Gga.2730.1.S1_at	---	---	---	1.8939e-13	1.54011
Gga.2729.1.S1_at	---	---	---	6.54916e-58	3.75507
Gga.2726.1.S1_at	SNCA	synuclein, alpha (non A4 component of amyloid precursor)	NM_204673	3.49222e-08	1.50993
Gga.2725.1.S1_at	NKX6-2	NK6 homeobox 2	NM_001199548	1.98102e-31	3.32696
Gga.2716.1.S1_at	---	---	---	2.99074e-15	1.68646
Gga.2712.1.S1_at	NSG1	neuron specific gene family member 1	NM_204565	6.82219e-74	13.191
Gga.2707.3.S1_at	CLOCK	clock circadian regulator	NM_001289834 /// NM_204174	8.63836e-43	1.77264
Gga.2707.2.S1_a_at	CLOCK	clock circadian regulator	NM_001289834 /// NM_204174	7.51854e-25	2.28226
Gga.2701.1.S2_at	FGF3	fibroblast growth factor 3	NM_205327	1.71645e-11	1.61593
Gga.2701.1.S1_at	FGF3	fibroblast growth factor 3	NM_205327	4.10518e-20	2.516
Gga.2691.1.S1_at	CSK	c-src tyrosine kinase	NM_205425	3.35746e-21	1.7164
Gga.2690.2.S1_a_at	FZD6	frizzled class receptor 6	NM_001271931	1.94964e-12	1.60276
Gga.2690.1.S1_at	FZD6	frizzled class receptor 6	NM_001271931	1.52444e-34	1.96503
Gga.2690.1.S1_a_at	FZD6	frizzled class receptor 6	NM_001271931	8.18882e-07	1.58159
Gga.2689.2.S1_s_at	ACP1	acid phosphatase 1, soluble	NM_001039291	7.91711e-16	1.52163
Gga.2689.2.S1_at	---	---	---	2.34485e-31	2.01189
Gga.2689.1.S1_at	ACP1	acid phosphatase 1, soluble	NM_001039291	2.20249e-13	1.53161
Gga.2686.1.S1_at	---	---	---	5.44002e-41	2.2306
Gga.2676.1.S1_at	ANKH	ANKH inorganic pyrophosphate transport regulator	NM_001012562	4.32741e-37	2.09009
Gga.2673.1.S1_at	EDNRB	endothelin receptor type B	NM_001001127	8.78483e-45	4.38772
Gga.2662.1.S1_at	ITFG1	integrin alpha FG-GAP repeat containing 1	NM_001005840	1.42607e-26	1.75289
Gga.2656.1.S1_at	SLC22A7	solute carrier family 22 (organic anion transporter), member 7	NM_001199438	2.75467e-12	1.67131
Gga.2646.1.S1_s_at	PLCH1	phospholipase C, eta 1	XM_004943561 /// XM_004943562 /// XM_004943563 /// XM_422832	3.88125e-21	1.84882
Gga.2646.1.S1_at	PLCH1	phospholipase C, eta 1	XM_004943561 /// XM_004943562 /// XM_004943563 /// XM_422832	1.53766e-15	1.98779
Gga.2631.1.S1_at	NR0B1	nuclear receptor subfamily 0, group B, member 1	NM_204593	2.10516e-10	1.63724
Gga.2622.1.S1_at	---	---	---	1.32474e-34	1.52483
Gga.260.2.S1_a_at	DMRT1	doublesex and mab-3 related transcription factor 1	NM_001101831	1.85701e-09	1.74914
Gga.2568.1.S1_s_at	DNAJC5	DnaJ (Hsp40) homolog, subfamily C, member 5	NM_001278008 /// NM_001278009	6.71468e-21	2.21039
Gga.2561.1.S1_at	TMEM185A	transmembrane protein 185A	XM_004940862 /// XM_004940863 /// XM_420360	2.77221e-36	1.67789
Gga.256.1.S2_at	TPD52L1	tumor protein D52-like 1	NM_204215	7.24449e-36	2.87016
Gga.2552.1.S1_at	ZNF280D	zinc finger protein 280D	XM_004943779 /// XM_004943780 /// XM_004943781 /// XM_004943782 /// XM_004943783 /// XM	7.91319e-16	1.85856
Gga.2540.1.S1_at	---	---	---	6.08809e-16	1.57558
Gga.2536.1.S1_at	RTN4R	reticulon 4 receptor	XM_415292	1.60441e-09	1.99974
Gga.253.1.S1_at	FOXD1	forkhead box D1	NM_205192	2.55425e-25	1.71022
Gga.2527.1.S1_at	CYFIP2	cytoplasmic FMR1 interacting protein 2	XM_004944914 /// XM_004944915 /// XM_004944916 /// XM_414567	5.557e-32	2.19342
Gga.2525.1.S1_s_at	GCLM	glutamate-cysteine ligase, modifier subunit	NM_001007953	1.72831e-16	1.502
Gga.2502.2.S1_a_at	LOC425431	dnaJ homolog subfamily A member 1-like	XM_423193	2.76475e-21	2.29643
Gga.25.1.S2_at	SH3GL2	SH3-domain GRB2-like 2	NM_204530	8.35276e-19	1.84911
Gga.25.1.S1_at	SH3GL2	SH3-domain GRB2-like 2	NM_204530	7.47439e-09	1.72825
Gga.2478.1.S1_at	NCEH1	neutral cholesterol ester hydrolase 1	XM_426713	5.07574e-36	1.8095
Gga.2476.1.S1_at	HAT1	histone acetyltransferase 1	NM_204207	2.55138e-36	1.71445
Gga.2475.1.S1_at	PON2	paraoxonase 2	NM_001201468	1.30437e-14	1.71482
Gga.2460.1.S1_at	PROX1	prospero homeobox 1	NM_001005616	6.36562e-47	2.96661
Gga.2443.1.S1_at	INO80D	INO80 complex subunit D	XM_421957	5.57163e-26	2.17365
Gga.2432.1.S1_at	---	---	---	1.02965e-15	2.22369
Gga.2405.1.S1_at	PCDH19	protocadherin 19	NM_001098607	1.80445e-15	2.77342
Gga.2368.1.S1_at	CCNE1	cyclin E1	NM_001031358	9.17216e-16	1.93872
Gga.2362.1.S1_s_at	SMCR8	Smith-Magenis syndrome chromosome region, candidate 8	XM_004945206 /// XM_414823	4.57999e-41	2.35055
Gga.2354.1.S1_at	---	---	---	9.80923e-37	2.73313
Gga.2352.1.S2_at	DAB1	Dab, reelin signal transducer, homolog 1 (Drosophila)	NM_204238	9.77512e-26	2.56445
Gga.2340.1.S1_at	---	---	---	7.39333e-40	3.39199
Gga.2333.2.S1_s_at	MMADHC	methylmalonic aciduria (cobalamin deficiency) cblD type, with homocystinuria	NM_001008477	7.20926e-34	1.62139
Gga.2331.1.S1_at	DDX6	DEAD (Asp-Glu-Ala-Asp) box helicase 6	NM_001006319 /// NM_001282047	4.61082e-16	2.0205
Gga.2310.1.S1_at	LMO4	LIM domain only 4	NM_204112	5.59012e-23	1.76808
Gga.2305.1.S1_at	CXCR4	chemokine (C-X-C motif) receptor 4	NM_204617	2.10522e-16	2.56635
Gga.2283.1.S2_at	DLL1	delta-like 1 (Drosophila)	NM_204973	1.36271e-13	1.99896
Gga.2267.1.S1_s_at	LOC776067 /// RANBP2	E3 SUMO-protein ligase RanBP2-like /// RAN binding protein 2	XM_004938524 /// XM_004938525 /// XM_416929 /// XR_140019	1.50679e-27	1.58433
Gga.2240.2.S1_a_at	NCS1	neuronal calcium sensor 1	NM_205377	2.08082e-11	1.52657
Gga.22.1.S1_at	SLC5A7	solute carrier family 5 (sodium/choline cotransporter), member 7	NM_001001763	4.11497e-17	2.21283
Gga.2190.2.S1_a_at	SOCS2	suppressor of cytokine signaling 2	NM_204540	1.24063e-51	4.80399
Gga.2183.1.S1_at	GRTP1	growth hormone regulated TBC protein 1	XM_416941	8.66023e-49	3.94487
Gga.2182.1.S1_at	IGF1R	insulin-like growth factor 1 receptor	NM_205032	5.83047e-22	1.77832
Gga.2170.1.S2_at	GRB2	growth factor receptor-bound protein 2	NM_204411	1.16402e-40	1.80152
Gga.2170.1.S1_at	GRB2	growth factor receptor-bound protein 2	NM_204411	1.14047e-43	1.89421
Gga.2149.1.S1_s_at	B3GNT2	UDP-GlcNAc:betaGal beta-1,3-N-acetylglucosaminyltransferase 2	NM_001008457	3.5477e-26	1.84338
Gga.2129.1.S1_s_at	MAP1B	microtubule-associated protein 1B	NM_205246 /// XM_001231728 /// XM_004937370 /// XM_004937371	0.00193612	1.63575
Gga.2128.1.S1_at	ALK	anaplastic lymphoma receptor tyrosine kinase	XM_004940187 /// XM_419364	7.08996e-36	3.75688
Gga.2093.1.S1_at	---	---	---	2.37055e-19	2.08116
Gga.2087.1.S1_s_at	CSNK1E	casein kinase 1, epsilon	NM_204377	7.64635e-19	1.52877
Gga.2079.1.S1_at	DPP9	dipeptidyl-peptidase 9	XM_004948960 /// XM_418272 /// XR_213738	5.19075e-24	1.63888
Gga.2058.1.S1_s_at	GLS	glutaminase	NM_001031248	2.04306e-26	1.73248
Gga.205.1.S1_at	FGF19	fibroblast growth factor 19	NM_204674	3.47829e-52	6.79255
Gga.2042.1.S1_at	PROM1	prominin 1	NM_001031162 /// NM_001291649 /// NM_001291651 /// NM_001291652 /// NM_001291653 /// XM	1.59345e-38	2.08119
Gga.203.1.S1_at	SNCB	synuclein, beta	NM_204671	4.48208e-31	2.67512
Gga.2024.1.S1_at	MSI1	musashi RNA-binding protein 1	XM_415271	3.98042e-32	2.30714
Gga.2016.1.S1_at	SAAL1	serum amyloid A-like 1	XM_003641328 /// XM_004941432	1.04101e-28	1.65766
Gga.2013.2.S1_a_at	SRF	serum response factor	NM_001252141	7.97147e-17	1.60785
Gga.20081.1.S1_s_at	DAPP1	dual adaptor of phosphotyrosine and 3-phosphoinositides	NM_001012933	1.1233e-41	2.65625
Gga.20066.1.S1_at	---	---	---	2.23307e-24	2.61644
Gga.20050.1.S1_at	---	---	---	1.08928e-10	1.82756
Gga.20049.1.S1_at	RALGAPA2	Ral GTPase activating protein, alpha subunit 2 (catalytic)	XM_004940138 /// XM_004940139 /// XM_004940140 /// XM_004940141 /// XM_419313 /// XR_21	1.38481e-41	2.56013
Gga.20046.1.S1_s_at	GID8	GID complex subunit 8	NM_001007871	1.55912e-15	1.53818
Gga.20034.1.S1_at	THOC2	THO complex 2	XM_004940829 /// XM_004940830 /// XM_004940831 /// XM_004940832 /// XM_004940833 /// XM	1.37574e-20	1.57538
Gga.20021.1.S1_s_at	HECTD4 /// LOC101747714 /// LOC101752004	HECT domain containing E3 ubiquitin protein ligase 4 /// probable E3 ubiquitin-protein	XM_004950126 /// XM_004950628 /// XM_415176	1.52764e-09	1.73205
Gga.20008.1.S1_s_at	CAMK4L	calcium/calmodulin-dependent protein kinase IV-like	XM_004948877 /// XM_424850	3.98624e-28	2.21953
Gga.20.1.S2_at	FTL	ferritin, light polypeptide	NM_204383	1.54185e-18	1.52009
Gga.2.1.S1_at	TGFB1	transforming growth factor beta 1	---	3.02174e-34	2.5685
Gga.19999.1.S1_at	---	---	---	2.7043e-17	2.19486
Gga.19963.1.S1_at	---	---	---	7.43715e-11	2.00438
Gga.19962.1.S1_at	---	---	---	5.68986e-30	2.22111
Gga.19946.1.S1_at	SCYL2	SCY1-like, kinase-like 2	NM_001030751	1.44672e-24	2.11341
Gga.19935.1.S1_s_at	ARSJ	arylsulfatase family, member J	XM_420639	2.16781e-09	1.58308
Gga.19929.1.S1_at	---	---	---	4.54395e-25	2.50544
Gga.19896.1.S1_at	IGSF9B	immunoglobulin superfamily, member 9B	XM_004948000 /// XM_004948001 /// XM_004948002 /// XM_004948003 /// XM_425796 /// XR_21	9.22294e-12	1.5641
Gga.19895.1.S1_at	HOMER1	homer scaffolding protein 1	XM_004937325 /// XM_424768	5.04301e-36	2.32675
Gga.19889.1.S1_at	---	---	---	8.93361e-25	2.13054
Gga.19883.1.S1_at	---	---	---	9.35146e-07	1.51012
Gga.19806.1.S1_at	---	---	---	9.49196e-12	1.81653
Gga.19798.1.S1_at	IGDCC4	immunoglobulin superfamily, DCC subclass, member 4	XM_003641826 /// XM_004943892 /// XM_004943893 /// XM_004943894 /// XM_004943895	4.19676e-66	6.41129
Gga.19791.1.S1_s_at	LRP12	low density lipoprotein receptor-related protein 12	XM_418378	6.96261e-12	1.73478
Gga.19781.1.S1_at	---	---	---	0.000326002	1.52532
Gga.19780.1.S1_at	---	---	---	1.84577e-12	1.57471
Gga.19773.1.S1_at	---	---	---	1.27484e-32	1.80154
Gga.19745.1.S1_at	PLEKHA7	pleckstrin homology domain containing, family A member 7	XM_004941400 /// XM_004941401 /// XM_004941402 /// XM_004941403 /// XM_004941404 /// XM	2.07859e-22	2.02934
Gga.19742.1.S1_at	---	---	---	4.77563e-07	1.55955
Gga.19735.1.S1_at	SET	SET nuclear oncogene	NM_001030691	2.53141e-35	1.85626
Gga.19716.1.S1_at	---	---	---	8.46295e-09	1.54584
Gga.19701.1.S1_at	---	---	---	2.53848e-15	2.04966
Gga.19682.1.S1_at	AADACL4	arylacetamide deacetylase-like 4	XM_003642532	8.64783e-36	2.85392
Gga.19677.1.S1_at	DCUN1D3	DCN1, defective in cullin neddylation 1, domain containing 3	XM_004945466 /// XM_424604	6.70274e-21	1.88879
Gga.19672.1.S1_at	CDK6	cyclin-dependent kinase 6	NM_001007892	4.76275e-14	1.91035
Gga.19662.1.S1_at	---	---	---	4.87841e-22	2.90379
Gga.19654.1.S1_at	DCLK1	doublecortin-like kinase 1	NM_001257257	5.42272e-16	1.81536
Gga.19626.1.S1_s_at	SUZ12	SUZ12 polycomb repressive complex 2 subunit	XM_004946169 /// XM_415658	4.28793e-09	2.34002
Gga.19620.1.S1_at	---	---	---	1.92514e-15	2.08783
Gga.19600.1.S1_at	---	---	---	8.00284e-24	2.80005
Gga.19588.1.S1_at	KCNMA1	potassium large conductance calcium-activated channel, subfamily M, alpha member 1	NM_204224	1.33615e-36	4.69706
Gga.19557.1.S1_at	---	---	---	4.29302e-10	1.67073
Gga.19531.1.S1_at	---	---	---	1.9991e-20	1.53924
Gga.19522.1.S1_at	KIAA1467	KIAA1467	NM_001012812	8.64751e-26	1.94945
Gga.19513.1.S1_s_at	ZNF143	zinc finger protein 143	XM_004941376 /// XM_004941377 /// XM_004941378 /// XM_426401	3.1468e-11	1.91863
Gga.19493.2.S1_s_at	ST8SIA2	ST8 alpha-N-acetyl-neuraminide alpha-2,8-sialyltransferase 2	NM_001001604	1.33832e-12	1.56689
Gga.19490.1.S1_s_at	CRYBG3	beta-gamma crystallin domain containing 3	XM_003640472 /// XR_211209	1.14934e-13	1.90171
Gga.19488.1.S1_at	TPH2	tryptophan hydroxylase 2	NM_001001301	9.71326e-21	2.16254
Gga.19477.1.S1_at	CCNYL1	cyclin Y-like 1	XM_421948	1.21892e-38	1.61371
Gga.19471.1.S1_at	RTN4	reticulon 4	NM_001277087 /// NM_204366	8.1697e-08	1.5968
Gga.19459.1.S1_s_at	CHST10	carbohydrate sulfotransferase 10	NM_001030343	9.22345e-18	1.55865
Gga.19444.1.S1_at	C14H16ORF52	chromosome 14 open reading frame, human C16orf52	XM_004945288 /// XM_414916	8.12903e-52	3.1232
Gga.19442.1.S1_at	---	---	---	1.81901e-12	1.59056
Gga.19439.1.S1_at	TDRP	testis development related protein	XM_419923	1.27586e-08	1.59222
Gga.19427.1.S1_at	---	---	---	7.62075e-15	2.09219
Gga.19417.1.S1_at	---	---	---	2.63008e-31	1.69403
Gga.19413.1.S1_at	NUDCD1	NudC domain containing 1	XM_003640849 /// XM_004940000	9.10412e-21	1.786
Gga.19410.1.S1_at	CADM3	cell adhesion molecule 3	XM_001235504 /// XM_004948305 /// XM_004948306 /// XM_004948307	2.00661e-23	3.82118
Gga.19406.1.S1_a_at	---	---	---	6.65721e-22	1.72611
Gga.19401.1.S1_at	UBE2D2 /// UBE2D3	ubiquitin-conjugating enzyme E2D 2 /// ubiquitin-conjugating enzyme E2D 3	NM_001031153 /// XM_414470	1.07931e-27	1.82743
Gga.19391.1.S1_at	NKAIN1	Na+/K+ transporting ATPase interacting 1	XM_001231907 /// XM_004947680	1.34587e-19	1.68277
Gga.19390.1.S1_s_at	MED13	mediator complex subunit 13	XM_004946720 /// XM_004946721 /// XM_004946722 /// XM_004946723 /// XM_004946724 /// XM	6.05903e-16	1.74595
Gga.19387.1.S1_at	ATXN7	ataxin 7	XM_004944657 /// XM_004944658 /// XM_004944659 /// XM_004944660 /// XM_414415	4.21652e-31	2.21609
Gga.19386.1.S1_at	---	---	---	0.000444767	1.51445
Gga.19382.1.S1_at	VANGL1	VANGL planar cell polarity protein 1	XM_001232440 /// XM_004938190	1.54821e-41	2.15669
Gga.19381.1.S1_s_at	NIN	ninein (GSK3B interacting protein)	XM_004936503 /// XM_004936504 /// XM_004936505 /// XM_004936506 /// XM_004936507 /// XM	1.86784e-39	3.52256
Gga.19374.1.S1_at	PRR14L	proline rich 14-like	XM_004934356 /// XM_415250 /// XR_210164 /// XR_210165	2.12699e-15	1.57767
Gga.19373.1.S1_at	PRR14L	proline rich 14-like	XM_004934356 /// XM_415250 /// XR_210164 /// XR_210165	2.08012e-25	1.92208
Gga.19370.1.S1_at	---	---	---	4.01691e-22	1.55152
Gga.19365.1.S1_at	USH2A	Usher syndrome 2A (autosomal recessive, mild)	XM_419417	4.55207e-14	1.58718
Gga.19349.1.S1_at	ZNF451	zinc finger protein 451	XM_004940458 /// XM_419898	1.81447e-29	1.96551
Gga.19348.1.S1_at	KIAA1191	KIAA1191	NM_001030610	1.57268e-47	2.47913
Gga.19345.1.S1_at	MARK3	MAP/microtubule affinity-regulating kinase 3	XM_001234618 /// XM_004936354 /// XM_004936355 /// XM_004936356 /// XM_004936357 /// XM	4.76719e-46	2.46392
Gga.19342.1.S1_at	KCNMA1	potassium large conductance calcium-activated channel, subfamily M, alpha member 1	NM_204224	2.43746e-18	1.81172
Gga.19341.1.S1_at	LOC425792	mitogen-activated protein kinase kinase kinase 9-like	XM_003641351	8.54069e-32	2.88469
Gga.19337.1.S1_s_at	NFATC3	nuclear factor of activated T-cells, cytoplasmic, calcineurin-dependent 3	XM_414078	2.18447e-09	1.87627
Gga.19335.1.S1_at	---	---	---	2.25363e-07	1.61417
Gga.19326.1.S1_at	ZNF704	zinc finger protein 704	XM_004939930 /// XM_004939931 /// XM_418305	8.1057e-12	1.59546
Gga.19321.1.S1_at	---	---	---	3.07103e-18	1.9682
Gga.1932.1.S1_at	CRK	v-crk avian sarcoma virus CT10 oncogene homolog	NM_001007846	1.64472e-17	1.63242
Gga.19306.1.S1_at	TDRD5	tudor domain containing 5	XM_004943230 /// XM_004943231 /// XM_004943232 /// XM_422264	6.24799e-25	1.60295
Gga.19285.1.S1_at	SLC22A5	solute carrier family 22 (organic cation transporter), member 5	NM_001045828	3.14143e-28	1.79149
Gga.19272.1.S1_at	SLC35F5	solute carrier family 35, member F5	XM_004942976 /// XM_004942977 /// XM_004942978 /// XM_004942979 /// XM_004942980 /// XM	4.16732e-22	1.70828
Gga.19259.1.S1_at	---	---	---	2.21571e-35	2.24918
Gga.19246.1.S1_s_at	LOC776067 /// RANBP2	E3 SUMO-protein ligase RanBP2-like /// RAN binding protein 2	XM_004938524 /// XM_004938525 /// XM_416929 /// XR_140019	2.00873e-18	2.03561
Gga.19237.1.S1_at	---	---	---	1.17573e-13	1.75101
Gga.19234.1.S1_at	ASTN1	astrotactin 1	XM_004943258 /// XM_004943259 /// XM_426626	4.62595e-15	1.83019
Gga.19232.1.S1_at	---	---	---	3.78478e-19	2.11007
Gga.19230.1.S1_s_at	EAF2	ELL associated factor 2	NM_001006525	4.21286e-70	5.63983
Gga.19224.1.S1_at	ZXDC	ZXD family zinc finger C	XM_414374	2.28025e-15	1.82
Gga.19197.1.S1_s_at	RFK	riboflavin kinase	NM_001031605	5.88143e-65	3.8438
Gga.19196.1.S1_at	GPSM1	G-protein signaling modulator 1	XM_004945981 /// XM_415415	2.42659e-17	1.6242
Gga.19195.1.S1_at	---	---	---	1.41039e-05	1.50911
Gga.19183.1.S1_at	C10ORF12	chromosome 6 open reading frame, human C10orf12	XM_004942204	1.85466e-23	2.08543
Gga.1917.1.S1_at	CDH2	cadherin 2, type 1, N-cadherin (neuronal)	NM_001001615	2.22144e-21	2.15258
Gga.19162.1.S1_at	RET	ret proto-oncogene	NM_205190	4.71459e-27	2.43738
Gga.19159.1.S1_at	CACHD1	cache domain containing 1	XM_422524	5.55347e-35	1.83463
Gga.19158.1.S1_at	MTMR8	myotubularin related protein 8	NM_001012699	8.60628e-19	1.52953
Gga.19156.1.S1_at	METTL8	methyltransferase like 8	XM_004942739 /// XM_004942740 /// XM_004942741 /// XM_422001 /// XR_212634 /// XR_21263	7.19896e-10	1.56934
Gga.19150.1.S1_s_at	CRYBG3	beta-gamma crystallin domain containing 3	XM_003640472 /// XR_211209	1.43856e-11	1.6544
Gga.19136.1.A1_a_at	MURC	muscle-related coiled-coil protein	XM_419073	2.54121e-12	1.71937
Gga.19110.1.S1_at	---	---	---	1.59495e-36	2.53401
Gga.19106.1.S1_at	---	---	---	1.11919e-31	2.27822
Gga.19094.1.S1_s_at	SLC39A6	solute carrier family 39 (zinc transporter), member 6	XM_419071	8.68668e-23	1.95709
Gga.19091.1.S1_at	HTR1D	5-hydroxytryptamine (serotonin) receptor 1D, G protein-coupled	XM_003642559	1.26612e-69	12.4695
Gga.19089.1.S1_at	---	---	---	6.32588e-11	1.62684
Gga.19083.1.S1_at	---	---	---	1.19145e-29	1.82321
Gga.19082.1.S1_s_at	BAZ1A	bromodomain adjacent to zinc finger domain, 1A	XM_004941758 /// XM_004941759 /// XM_004941760 /// XM_426440	3.97643e-19	1.54936
Gga.19073.1.S1_at	LAMA5	laminin, alpha 5	XM_003642458 /// XM_004947084 /// XM_004947085 /// XM_004947086 /// XM_004947087 /// XM	3.27164e-17	1.52462
Gga.19059.2.S1_a_at	SCRN1	secernin 1	XM_004939384 /// XM_418734	7.1015e-30	2.04587
Gga.19054.1.S1_at	---	---	---	5.89388e-19	2.04373
Gga.19047.1.S1_s_at	SLC35F5	solute carrier family 35, member F5	XM_004942976 /// XM_004942977 /// XM_004942978 /// XM_004942979 /// XM_004942980 /// XM	4.03276e-07	1.51429
Gga.1904.2.S1_a_at	NUP214	nucleoporin 214kDa	XM_425333	9.14543e-20	1.51643
Gga.19034.1.S1_at	DLK2	delta-like 2 homolog (Drosophila)	XM_004935407 /// XM_004935408 /// XM_426133	1.08503e-18	1.68253
Gga.19025.1.S1_at	DUSP5	dual specificity phosphatase 5	XM_421754	7.3915e-64	8.01236
Gga.19013.1.S1_at	ARGLU1	arginine and glutamate rich 1	NM_001006267	1.74781e-16	1.63479
Gga.19010.1.S1_at	MYRIP	myosin VIIA and Rab interacting protein	XM_426015	1.07582e-16	2.08825
Gga.19005.1.S1_at	MIER3	mesoderm induction early response 1, family member 3	XM_004937250 /// XM_004937251 /// XM_424736	3.0823e-09	1.55969
Gga.18996.1.S1_at	---	---	---	1.57821e-11	1.54172
Gga.18995.1.S1_s_at	MST4	serine/threonine protein kinase MST4	NM_001031117	3.04531e-27	2.18608
Gga.18993.1.S1_at	DGKI	diacylglycerol kinase, iota	XM_416357	3.73777e-20	2.39445
Gga.1899.1.S1_a_at	NES	nestin	NM_205033	1.88573e-25	1.92768
Gga.18988.1.S1_at	MADD	MAP-kinase activating death domain	XM_003641385 /// XM_003641386 /// XM_004941564 /// XM_004941565 /// XM_004941566 /// XM	9.24683e-36	2.20775
Gga.18985.1.S1_at	---	---	---	1.15831e-22	1.71012
Gga.18983.1.S1_at	TXNDC11	thioredoxin domain containing 11	XM_004945090 /// XM_414741	4.96842e-22	1.52375
Gga.18977.1.S1_at	---	---	---	4.97624e-48	3.66601
Gga.18968.1.S1_at	---	---	---	7.20626e-66	3.54703
Gga.18955.1.S1_at	CHMP3	charged multivesicular body protein 3	XM_004936243 /// XM_420858	2.30882e-32	1.70538
Gga.18954.1.S1_at	UBN1	ubinuclein 1	NM_001079718	2.07416e-19	1.55294
Gga.18935.1.S1_s_at	WHSC1L1	Wolf-Hirschhorn syndrome candidate 1-like 1	XM_001232890 /// XM_004947589 /// XM_004947590 /// XM_004947591 /// XM_004947592 /// XM	7.77575e-10	1.53305
Gga.18934.1.S1_at	---	---	---	8.98818e-26	1.95459
Gga.18924.1.S1_at	---	---	---	2.97335e-36	2.37783
Gga.18919.1.S1_a_at	TPM3	tropomyosin 3	NM_001245927	2.55516e-19	1.8059
Gga.1891.1.S1_at	YES1	v-yes-1 Yamaguchi sarcoma viral oncogene homolog 1	NM_205301	1.87482e-08	1.56307
Gga.18900.1.S1_s_at	GLCCI1	glucocorticoid induced transcript 1	NM_001012855	5.95551e-37	3.84115
Gga.18892.1.S1_s_at	---	---	---	5.45495e-53	2.37935
Gga.18892.1.S1_at	---	---	---	5.23853e-54	2.22949
Gga.18885.1.S1_at	---	---	---	1.42212e-17	1.62685
Gga.18881.1.S1_at	C23H1ORF172	chromosome 23 open reading frame, human C1orf172	XM_001232502 /// XM_004947705	2.41812e-14	1.96033
Gga.18854.1.S1_s_at	TET2	tet methylcytosine dioxygenase 2	NM_001277794	1.36961e-10	1.65341
Gga.18853.1.S1_at	SH3PXD2A	SH3 and PX domains 2A	XM_004942262 /// XM_004942263 /// XM_004942264 /// XM_421741	5.25307e-21	2.10119
Gga.18841.1.S1_at	PURG	purine-rich element binding protein G	XM_004941020	1.83808e-19	2.09513
Gga.18835.1.S1_at	BRF1	BRF1, RNA polymerase III transcription initiation factor 90 kDa subunit	XM_004936420 /// XM_004936421 /// XM_421405	4.51684e-22	1.65672
Gga.1883.2.S1_a_at	USP15	ubiquitin specific peptidase 15	NM_204840 /// NM_212537	1.29478e-17	2.68234
Gga.1883.1.S2_at	USP15	ubiquitin specific peptidase 15	NM_204840 /// NM_212537	4.66158e-56	2.34229
Gga.1883.1.S1_at	USP15	ubiquitin specific peptidase 15	NM_204840 /// NM_212537	1.7274e-33	2.00938
Gga.18806.1.S1_at	BEND4	BEN domain containing 4	XM_004936075 /// XM_420730	8.92812e-37	2.39508
Gga.18805.1.S1_s_at	GAK	cyclin G associated kinase	XM_424873	2.12214e-07	1.55954
Gga.18801.1.S1_at	---	---	---	4.68339e-52	3.30895
Gga.18800.1.S1_at	GAB3	GRB2-associated binding protein 3	XM_003641118 /// XM_004940820 /// XM_004940821 /// XM_004940822 /// XM_004940823 /// XM	1.24412e-12	1.68474
Gga.18768.1.S1_at	---	---	---	5.12391e-15	1.58187
Gga.18704.1.S1_at	---	---	---	3.89425e-19	1.90382
Gga.18690.1.S1_at	IRS2	insulin receptor substrate 2	XM_425588	2.55613e-06	1.5264
Gga.1869.1.S1_at	FAM84A	family with sequence similarity 84, member A	XM_004935775 /// XM_419958	9.01223e-24	1.87376
Gga.18570.1.S1_at	KLHL1	kelch-like family member 1	XM_004934722 /// XM_416994	2.15464e-08	1.5852
Gga.18551.1.S1_at	---	---	---	6.25611e-17	1.62882
Gga.1852.1.S1_at	AAK1	AP2 associated kinase 1	XM_417663	2.65927e-59	5.35361
Gga.18497.1.S1_at	FAM126B	family with sequence similarity 126, member B	XM_004942607 /// XM_004942608 /// XM_426567	9.02275e-18	1.60494
Gga.18485.1.S1_s_at	CDC2L1	cell division cycle 2-like 1 (PITSLRE proteins)	NM_001030871	6.93549e-05	1.5657
[truncated: 768 more rows]

## Sheet: FWPVΔ012 Vs Mock
Probeset ID	Gene Symbol	Gene Title	RefSeq Transcript ID	p-value	Fold-change
GgaAffx.5194.1.A1_x_at	---	---	---	2.39297e-50	27.4943
Gga.131.1.S1_at	MX1	myxovirus (influenza virus) resistance 1, interferon-inducible protein p78 (mouse)	NM_204609	2.70756e-57	24.4037
Gga.565.1.S1_at	GBX2	gastrulation brain homeobox 2	NM_205068	2.74806e-55	22.7397
Gga.352.1.S1_at	RGS20	regulator of G-protein signaling 20	NM_204842	1.44069e-59	22.1576
GgaAffx.21915.1.S1_at	IFIT5	interferon-induced protein with tetratricopeptide repeats 5	XM_421662	7.70831e-61	20.2295
GgaAffx.5193.1.S1_at	---	---	---	1.17755e-34	18.4315
Gga.666.1.S1_a_at	VIP	vasoactive intestinal peptide	NM_001177309 /// NM_205366	2.57655e-45	16.6295
Gga.15280.1.S1_s_at	LOC100857745	collagen alpha-1(I) chain-like	XM_003643050	9.32389e-43	13.9578
Gga.6201.1.S1_at	IFI6	interferon, alpha-inducible protein 6	NM_001001296	2.40639e-22	13.1135
Gga.14273.1.S1_at	HAS2	hyaluronan synthase 2	NM_204806	9.96542e-46	12.0507
Gga.616.1.S1_s_at	ADCYAP1	adenylate cyclase activating polypeptide 1 (pituitary)	NM_001001291	3.04771e-47	11.8845
Gga.9307.1.S1_at	NPTX2	neuronal pentraxin II	XM_414750	5.34914e-48	11.6008
Gga.3316.1.S1_s_at	HHEX	hematopoietically expressed homeobox	NM_205252	7.34194e-52	11.2088
Gga.14583.1.S1_at	---	---	---	1.12961e-38	11.0148
Gga.18392.1.S1_at	NMU	neuromedin U	NM_001277921 /// NM_001277922	3.32781e-33	10.1584
Gga.2712.1.S1_at	NSG1	neuron specific gene family member 1	NM_204565	9.03075e-49	10.0303
GgaAffx.20535.1.S1_at	---	---	---	3.21329e-43	9.93977
Gga.11985.1.S1_at	ELMOD1	ELMO/CED-12 domain containing 1	XM_001233927 /// XM_417165	1.2796e-43	9.8019
Gga.985.1.S1_s_at	HSP25	heat shock protein 25	NM_001010842	1.19952e-42	9.53453
Gga.7096.1.S1_at	---	---	---	6.71068e-63	9.50568
Gga.19230.1.S1_s_at	EAF2	ELL associated factor 2	NM_001006525	8.37473e-63	9.05544
Gga.12904.1.S1_at	NPTX2	neuronal pentraxin II	XM_414750	6.93883e-48	8.98115
Gga.16773.1.S1_at	GABRA3	gamma-aminobutyric acid (GABA) A receptor, alpha 3	XM_004940729 /// XM_420268	7.41511e-28	8.94167
Gga.2190.2.S1_a_at	SOCS2	suppressor of cytokine signaling 2	NM_204540	2.58276e-49	8.92247
Gga.5007.1.S1_at	CDKN2B	cyclin-dependent kinase inhibitor 2B (p15, inhibits CDK4)	NM_204433	4.49521e-30	8.82976
Gga.329.1.S1_at	HAS2	hyaluronan synthase 2	NM_204806	1.60005e-45	8.81357
GgaAffx.5194.1.S1_x_at	CLK1	CDC-like kinase 1	XM_003641583 /// XM_004942603	1.10918e-31	8.71951
Gga.19091.1.S1_at	HTR1D	5-hydroxytryptamine (serotonin) receptor 1D, G protein-coupled	XM_003642559	5.16344e-43	8.62072
GgaAffx.20099.1.S1_at	HSP25	heat shock protein 25	NM_001010842	3.43466e-65	8.26229
Gga.6549.1.S1_a_at	LOC408180	beta-1,3-glucuronyltransferase 1-like	NM_001293310 /// XM_004938194 /// XM_004938195 /// XM_004938196 /// XM_416565	4.12152e-40	8.19212
Gga.16845.1.S1_at	SLC35F3	solute carrier family 35, member F3	XM_004935481 /// XM_419560	3.65518e-45	8.16151
Gga.1232.2.S1_a_at	CALCA	calcitonin	NM_001113708 /// NM_001271964 /// NM_001271965 /// NM_001271966	6.98878e-28	7.93965
GgaAffx.12413.1.S1_at	RBM38	RNA binding motif protein 38	NM_001305093 /// XM_003642493	1.44324e-40	7.90674
GgaAffx.4551.1.S1_at	GABRA3	gamma-aminobutyric acid (GABA) A receptor, alpha 3	XM_004940729 /// XM_420268	2.75827e-30	7.86065
Gga.5316.1.S1_at	LRFN5	leucine rich repeat and fibronectin type III domain containing 5	XM_004936534 /// XM_421485 /// XR_210766	5.23223e-40	7.83157
Gga.12454.1.S1_at	RFX3	regulatory factor X, 3 (influences HLA class II expression)	XM_003642990 /// XM_004949059 /// XM_004949060 /// XM_004949061	1.64023e-19	7.82283
Gga.386.1.S1_at	RGS17	regulator of G-protein signaling 17	NM_204841	5.3187e-48	7.81707
Gga.2807.1.S1_at	ATP2A3	ATPase, Ca++ transporting, ubiquitous	NM_204891	7.59033e-37	7.74833
Gga.10177.1.S1_at	PTPN5	protein tyrosine phosphatase, non-receptor type 5 (striatum-enriched)	XM_421017	3.38473e-44	7.69855
Gga.5690.1.S1_s_at	RBM38	RNA binding motif protein 38	NM_001305093 /// XM_003642493	2.45881e-45	7.69726
GgaAffx.21144.1.S1_s_at	---	---	---	5.26788e-52	7.67812
Gga.3044.1.S1_at	WNT6	wingless-type MMTV integration site family, member 6	NM_001007594	3.1176e-36	7.6026
Gga.2884.1.S1_at	---	---	---	4.75754e-62	7.59878
GgaAffx.21669.1.S1_at	NR4A2	nuclear receptor subfamily 4, group A, member 2	XM_004943055 /// XM_422166	1.77743e-34	7.29844
Gga.13208.1.S1_at	---	---	---	7.32613e-28	7.28662
Gga.15752.1.S1_at	---	---	---	1.65624e-45	7.27738
Gga.19025.1.S1_at	DUSP5	dual specificity phosphatase 5	XM_421754	1.10654e-42	7.1561
Gga.2.1.S1_at	TGFB1	transforming growth factor beta 1	---	3.08327e-49	7.01041
Gga.6309.1.S1_at	---	---	---	3.78854e-48	6.7359
Gga.7231.1.S1_at	SOX17	SRY (sex determining region Y)-box 17	NM_001039326	8.68657e-21	6.70567
GgaAffx.3734.1.S1_s_at	HOMER2	homer scaffolding protein 2	XM_413836	7.78179e-50	6.68179
Gga.9372.1.S1_at	---	---	---	2.50105e-28	6.55236
Gga.17325.1.S1_at	---	---	---	6.0609e-42	6.5371
Gga.8801.1.S1_at	CXADR	coxsackie virus and adenovirus receptor	XM_004938354 /// XM_416681	2.95095e-57	6.47819
GgaAffx.20874.1.S1_at	---	---	---	6.37092e-31	6.47566
Gga.5784.1.S1_at	TMEM121	transmembrane protein 121	NM_204539	1.21542e-58	6.38124
Gga.415.1.S1_at	SERPINB10	serpin peptidase inhibitor, clade B (ovalbumin), member 10	NM_204897	1.75345e-37	6.3703
Gga.14974.1.S1_at	GRM7	glutamate receptor, metabotropic 7	XM_004944718 /// XM_414442	5.56833e-41	6.31894
Gga.16834.1.S1_at	PAK7	p21 protein (Cdc42/Rac)-activated kinase 7	NM_001199409	6.29473e-48	6.30529
Gga.13113.1.S1_at	LINGO1	leucine rich repeat and Ig domain containing 1	NM_001024577	3.90687e-62	6.23659
Gga.16702.1.S1_at	PTPN5	protein tyrosine phosphatase, non-receptor type 5 (striatum-enriched)	XM_421017	1.76346e-48	6.17387
Gga.3280.1.S1_at	CBLN1	cerebellin 1 precursor	XM_004944186	4.74491e-34	6.12411
Gga.17132.1.S1_at	SH3BGRL2	SH3 domain binding glutamic acid-rich protein like 2	XM_004940420 /// XM_419869	3.76538e-31	6.10872
Gga.15805.1.S1_at	FLT4	fms-related tyrosine kinase 4	NM_001293093 /// XM_414600	2.21827e-39	6.08096
GgaAffx.2327.1.S1_at	EPHA2	EPH receptor A2	XM_001234813 /// XM_004947473 /// XM_004947474 /// XM_004947475	6.61188e-34	6.02298
GgaAffx.21379.1.S1_at	LIF	leukemia inhibitory factor	XM_425293	1.18304e-36	6.00561
Gga.9082.1.S1_at	KCNA5	potassium voltage-gated channel, shaker-related subfamily, member 5	XM_417226	8.54523e-32	5.9614
Gga.7042.3.A1_a_at	CUL2	cullin 2	NM_001030970	2.31975e-26	5.80709
Gga.7980.1.S1_at	IRF6	interferon regulatory factor 6	XM_417990	2.87122e-39	5.6838
Gga.8266.1.S1_at	---	---	---	3.17422e-31	5.65437
Gga.389.1.S1_at	HBEGF	heparin-binding EGF-like growth factor	NM_204849	3.13726e-35	5.60723
Gga.7396.1.S1_at	TOR4A	torsin family 4, member A	XM_004945789 /// XM_415532	1.49797e-39	5.57799
GgaAffx.5648.1.S1_at	KCNK12	potassium channel, subfamily K, member 12	XM_003640904	5.49615e-46	5.5758
Gga.5915.1.S1_at	---	---	---	2.98076e-27	5.53267
Gga.5008.1.S1_at	CDKN2A	cyclin-dependent kinase inhibitor 2A (melanoma, p16, inhibits CDK4)	NM_204434	4.32921e-30	5.52549
Gga.3133.1.S1_a_at	CRMP1	collapsin response mediator protein 1	NM_204495	6.66775e-54	5.47151
Gga.10030.1.S1_s_at	PIK3R5	phosphoinositide-3-kinase, regulatory subunit 5	NM_001030697	1.85088e-44	5.45669
GgaAffx.8875.1.S1_at	GNG4	guanine nucleotide binding protein (G protein), gamma 4	XM_001233857 /// XM_004935468 /// XM_004935469 /// XM_004935470 /// XM_004935471 /// XM	2.31234e-36	5.35397
Gga.5791.2.S1_at	UQCRFS1	ubiquinol-cytochrome c reductase, Rieske iron-sulfur polypeptide 1	NM_001005843	2.81512e-29	5.3414
Gga.17391.1.S1_at	PTCHD1	patched domain containing 1	XM_425565	2.45381e-35	5.3412
Gga.14192.1.S1_at	PDE4D	phosphodiesterase 4D, cAMP-specific	XM_003642985 /// XM_004937252 /// XM_004937253 /// XM_004937254 /// XM_004937255 /// XM	7.01611e-24	5.13377
GgaAffx.12969.1.S1_at	PIK3R5	phosphoinositide-3-kinase, regulatory subunit 5	NM_001030697	2.51544e-34	5.12867
Gga.12839.1.S1_at	C5H14ORF79	chromosome 5 open reading frame, human C14orf79	XM_004936413 /// XM_004936414 /// XM_004936415 /// XM_421401	7.44269e-27	5.11312
GgaAffx.10937.1.S1_at	HSPH1	heat shock 105kDa/110kDa protein 1	NM_001159698	4.84198e-26	5.09889
Gga.13446.1.S1_at	---	---	---	1.18872e-19	5.08187
Gga.18977.1.S1_at	---	---	---	6.43739e-41	5.07672
GgaAffx.7214.1.S1_at	WNT10A	wingless-type MMTV integration site family, member 10A	NM_001006590	4.55501e-25	5.05862
Gga.9262.1.S1_at	HMGA1	high mobility group AT-hook 1	NM_204369	5.69429e-32	5.03406
Gga.7566.1.S1_at	LOC424918	flocculation protein FLO11-like	XM_004943359 /// XM_004943360 /// XM_422728	2.77919e-36	5.00354
Gga.6358.1.S1_at	FAM189A2	family with sequence similarity 189, member A2	XM_004949149 /// XM_424828	2.45048e-38	4.9912
GgaAffx.20996.1.S1_at	---	---	---	2.17037e-49	4.96561
Gga.8034.1.S1_at	LAPTM4B	lysosomal protein transmembrane 4 beta	XM_001233338	1.12966e-37	4.94635
Gga.5419.2.A1_at	LOC101750383	uncharacterized LOC101750383	XR_212792	4.10199e-21	4.94593
Gga.12492.1.S1_at	TMEFF1	transmembrane protein with EGF-like and two follistatin-like domains 1	XM_419072	5.00403e-29	4.93457
Gga.1917.1.S1_at	CDH2	cadherin 2, type 1, N-cadherin (neuronal)	NM_001001615	3.19244e-33	4.90721
Gga.19410.1.S1_at	CADM3	cell adhesion molecule 3	XM_001235504 /// XM_004948305 /// XM_004948306 /// XM_004948307	1.73312e-17	4.87899
Gga.2772.1.S1_a_at	CAMK2N1	calcium/calmodulin-dependent protein kinase II inhibitor 1	XM_003642531	1.52395e-36	4.86329
Gga.17767.1.S1_at	---	---	---	1.87201e-24	4.82914
Gga.12077.1.S1_at	SLC18A3	solute carrier family 18 (vesicular acetylcholine transporter), member 3	NM_206982	1.10587e-28	4.79099
Gga.19929.1.S1_at	---	---	---	2.62772e-30	4.77901
Gga.3275.2.S1_at	---	---	---	8.13545e-25	4.76467
Gga.19588.1.S1_at	KCNMA1	potassium large conductance calcium-activated channel, subfamily M, alpha member 1	NM_204224	3.29414e-23	4.76325
Gga.16285.1.S1_at	---	---	---	5.52296e-53	4.72568
Gga.1625.1.S1_at	---	---	---	3.41647e-39	4.71938
Gga.4733.1.A1_at	PER3	period homolog 3 (Drosophila)	NM_001289779 /// XM_004947314 /// XM_004947315 /// XM_004947316 /// XM_004947317 /// XM	6.67757e-37	4.71195
GgaAffx.13053.1.S1_s_at	FAM213A	family with sequence similarity 213, member A	NM_001193518 /// NM_001193519 /// NR_027494 /// NR_027495	7.42359e-30	4.69936
Gga.5316.2.S1_s_at	LRFN5	leucine rich repeat and fibronectin type III domain containing 5	XM_004936534 /// XM_421485 /// XR_210766	9.91972e-38	4.65288
Gga.4083.1.S1_at	NKX6-1	NK6 homeobox 1	XM_003641196	2.34403e-36	4.63647
GgaAffx.1880.1.S1_at	MST1R	macrophage stimulating 1 receptor (c-met-related tyrosine kinase)	NM_001031463	6.05396e-40	4.62313
GgaAffx.11609.1.S1_at	PDE4D	phosphodiesterase 4D, cAMP-specific	XM_003642985 /// XM_004937252 /// XM_004937253 /// XM_004937254 /// XM_004937255 /// XM	8.79772e-19	4.6124
GgaAffx.21327.1.S1_at	CORO2A	coronin, actin binding protein, 2A	XM_004949605 /// XM_004949606 /// XM_004949607 /// XM_424946	4.34544e-31	4.6102
Gga.1567.1.S1_a_at	CADM3	cell adhesion molecule 3	XM_001235504 /// XM_004948305 /// XM_004948306 /// XM_004948307	3.42925e-21	4.58577
Gga.5419.1.S1_at	CLDN11	claudin 11	XM_422797	2.40167e-27	4.55949
Gga.2764.1.S1_at	SLC35F1	solute carrier family 35, member F1	XM_001233613 /// XM_004940280 /// XM_004940281	1.07359e-39	4.54832
GgaAffx.26115.1.A1_at	---	---	---	2.50514e-45	4.52931
Gga.11629.1.S1_at	---	---	---	7.2577e-57	4.52733
Gga.11409.1.S1_at	ADCYAP1	adenylate cyclase activating polypeptide 1 (pituitary)	NM_001001291	6.56244e-25	4.5134
Gga.3986.2.S1_a_at	CA2	carbonic anhydrase II	NM_205317	2.41301e-41	4.47064
Gga.8075.1.S1_at	KIF5C	kinesin family member 5C	NM_001293305 /// XM_004943025 /// XM_422155	4.1362e-51	4.45487
GgaAffx.21200.1.S1_at	---	---	---	3.1273e-16	4.42577
Gga.3133.2.S1_a_at	CRMP1	collapsin response mediator protein 1	NM_204495	1.02597e-49	4.38432
GgaAffx.21572.1.S1_at	DRD5	dopamine receptor D5	XM_004936301	1.01423e-34	4.37789
Gga.15192.1.S1_at	SLC35F1	solute carrier family 35, member F1	XM_001233613 /// XM_004940280 /// XM_004940281	5.09966e-39	4.37393
Gga.7271.1.S1_s_at	MPP1	membrane protein, palmitoylated 1, 55kDa	NM_001007917	4.40547e-33	4.37351
Gga.2729.1.S1_at	---	---	---	1.12807e-44	4.3472
Gga.537.2.S1_a_at	VEGFA	vascular endothelial growth factor A	NM_001110355 /// NM_205042	3.40675e-23	4.32038
Gga.536.1.S1_a_at	OASL	2'-5'-oligoadenylate synthetase-like	NM_205041	2.53997e-34	4.29752
Gga.2673.1.S1_at	EDNRB	endothelin receptor type B	NM_001001127	1.05016e-28	4.29715
GgaAffx.21912.1.S1_s_at	PTPN5	protein tyrosine phosphatase, non-receptor type 5 (striatum-enriched)	XM_421017	1.57954e-29	4.29214
Gga.16505.1.S1_s_at	LOC100857932	mucin-2-like	XM_004950864	3.37853e-23	4.28731
Gga.3982.1.S2_at	INHBA	inhibin, beta A	NM_205396	3.26233e-18	4.28692
Gga.16406.1.S1_at	---	---	---	2.28403e-29	4.25041
GgaAffx.21698.1.S1_at	SYT1	synaptotagmin I	NM_205171	1.06318e-30	4.24612
GgaAffx.21306.1.S1_s_at	CADM3	cell adhesion molecule 3	XM_001235504 /// XM_004948305 /// XM_004948306 /// XM_004948307	1.90005e-20	4.24372
Gga.11741.3.S1_a_at	TFPI	tissue factor pathway inhibitor (lipoprotein-associated coagulation inhibitor)	XM_001232100 /// XM_004942400 /// XM_004942401 /// XM_004942402 /// XM_004942403 /// XM	1.16631e-26	4.23663
GgaAffx.12967.1.S1_s_at	HSP90AA1	heat shock protein 90kDa alpha (cytosolic), class A member 1	NM_001109785	3.28947e-33	4.23501
Gga.5306.2.S1_a_at	---	---	---	4.2755e-38	4.23439
Gga.18801.1.S1_at	---	---	---	6.45793e-43	4.21665
Gga.10765.1.S1_s_at	LYAR	Ly1 antibody reactive	XM_004936167 /// XM_420792	2.5146e-50	4.2095
Gga.19197.1.S1_s_at	RFK	riboflavin kinase	NM_001031605	5.49888e-49	4.18135
GgaAffx.11465.1.S1_at	RFK	riboflavin kinase	NM_001031605	2.85801e-46	4.17666
Gga.11741.1.S1_a_at	TFPI	tissue factor pathway inhibitor (lipoprotein-associated coagulation inhibitor)	XM_001232100 /// XM_004942400 /// XM_004942401 /// XM_004942402 /// XM_004942403 /// XM	6.21056e-26	4.17252
Gga.6958.1.S1_a_at	LOC419282	uncharacterized LOC419282	XM_429643	3.1771e-25	4.16089
Gga.7719.1.S1_s_at	CHD7	chromodomain helicase DNA binding protein 7	NM_001077586	1.84529e-32	4.14558
Gga.17601.1.S1_at	FAM150A	family with sequence similarity 150, member A	XR_140055	4.6713e-19	4.14088
Gga.14767.1.S1_at	---	---	---	6.94132e-27	4.12755
GgaAffx.10475.1.S1_at	FAM150B	family with sequence similarity 150, member B	XM_419928	1.22724e-16	4.10269
Gga.8546.1.S1_a_at	LOC378902	death domain-containing tumor necrosis factor receptor superfamily member 23	NM_204386	1.82573e-24	4.09869
Gga.203.1.S1_at	SNCB	synuclein, beta	NM_204671	3.16746e-30	4.08666
GgaAffx.21279.1.S1_at	UPP1	uridine phosphorylase 1	XM_004935135 /// XM_004935136 /// XM_004935137 /// XM_419026	5.97013e-22	4.04223
Gga.8071.1.S1_a_at	NMB	neuromedin B	NM_001079476	8.90949e-22	3.98793
Gga.18968.1.S1_at	---	---	---	4.23212e-51	3.98294
Gga.5354.1.S1_at	SCHIP1	schwannomin interacting protein 1	XM_004943517 /// XM_004943518 /// XM_004943519 /// XM_004943520 /// XM_004943521 /// XM	3.19825e-35	3.97869
Gga.12998.1.S1_at	LOC420209	carbonic anhydrase III-like	NM_001277410	3.04708e-19	3.97852
Gga.17511.1.S1_at	---	---	---	8.26026e-27	3.97587
GgaAffx.9525.1.S1_at	LYAR	Ly1 antibody reactive	XM_004936167 /// XM_420792	4.50912e-30	3.95631
GgaAffx.7654.2.S1_s_at	PARP14	poly (ADP-ribose) polymerase family, member 14	XM_422113	1.55037e-21	3.91808
GgaAffx.20296.1.S1_at	UBASH3B	ubiquitin associated and SH3 domain containing B	XM_004948014 /// XM_004948015 /// XM_417888	6.76011e-24	3.90776
Gga.13923.1.S1_at	LOC100857418 /// LOC100857491 /// MET	hepatocyte growth factor receptor-like /// hepatocyte growth factor receptor-like /// m	NM_205212 /// XM_003643292 /// XM_003643578	3.64375e-22	3.90495
Gga.6884.1.S1_at	---	---	---	1.61128e-20	3.90407
Gga.3158.1.S1_at	VSX1	visual system homeobox 1	NM_204769	1.94544e-24	3.89496
GgaAffx.21912.1.S1_at	PTPN5	protein tyrosine phosphatase, non-receptor type 5 (striatum-enriched)	XM_421017	4.05127e-28	3.89038
Gga.8039.1.S1_at	SLC32A1	solute carrier family 32 (GABA vesicular transporter), member 1	XM_417347	2.70809e-13	3.88439
Gga.14182.1.S1_at	HS3ST2	heparan sulfate (glucosamine) 3-O-sulfotransferase 2	XM_414882	9.97564e-25	3.88053
Gga.2354.1.S1_at	---	---	---	1.94606e-33	3.8786
GgaAffx.10707.1.S1_s_at	NIPA1	non imprinted in Prader-Willi/Angelman syndrome 1	NM_001030810 /// XM_003640526	5.96601e-37	3.85252
Gga.940.1.S1_at	EPHA2	EPH receptor A2	XM_001234813 /// XM_004947473 /// XM_004947474 /// XM_004947475	6.46203e-22	3.85231
Gga.4732.3.S1_a_at	LRP11	low density lipoprotein receptor-related protein 11	XM_419668	1.73239e-18	3.83689
GgaAffx.21032.1.S1_at	---	---	---	2.39634e-44	3.81538
Gga.3306.1.S1_s_at	EDNRB	endothelin receptor type B	NM_001001127	2.03448e-17	3.81021
Gga.4505.1.S2_at	KIF20AL	kinesin family member 20A-like	XM_003640837 /// XM_004939859 /// XM_004939860 /// XM_004939861 /// XM_004939862 /// XM	8.73475e-23	3.80473
Gga.19275.1.A1_at	MYOZ3	myozenin 3	XM_414589	2.16876e-16	3.79577
Gga.10678.1.S1_at	TP53I11	tumor protein p53 inducible protein 11	NM_001257369	9.95074e-27	3.79277
GgaAffx.7090.1.S1_x_at	---	---	---	3.02418e-24	3.78977
Gga.643.1.S1_s_at	SYT1	synaptotagmin I	NM_205171	2.33308e-26	3.78479
Gga.6610.1.S1_at	TMEM171	transmembrane protein 171	XM_004937366 /// XM_004937367 /// XM_424807	6.62467e-26	3.77533
Gga.1710.1.S1_at	---	---	---	7.44261e-36	3.73962
Gga.7592.1.S1_at	KCNH6	potassium voltage-gated channel, subfamily H (eag-related), member 6	NM_001305113 /// XM_004948533 /// XM_418075	1.27591e-21	3.73331
Gga.14878.1.S1_at	---	---	---	1.67745e-27	3.72791
Gga.10092.1.S1_at	PTCHD1	patched domain containing 1	XM_425565	4.58236e-36	3.70406
GgaAffx.9036.1.S1_at	BEND4	BEN domain containing 4	XM_004936075 /// XM_420730	6.51174e-41	3.70007
Gga.385.1.S1_at	DUSP4	dual specificity phosphatase 4	NM_204838	1.21655e-37	3.69738
Gga.6770.1.S1_at	BMP7	bone morphogenetic protein 7	XM_417496	2.534e-33	3.6924
Gga.3427.1.S1_at	ELAVL4	ELAV (embryonic lethal, abnormal vision, Drosophila)-like 4 (Hu antigen D)	NM_204830	6.48047e-27	3.68216
Gga.3904.1.S1_at	SDR16C5	short chain dehydrogenase/reductase family 16C, member 5	NM_001031022	1.28608e-17	3.6783
Gga.7231.2.S1_at	SOX17	SRY (sex determining region Y)-box 17	NM_001039326	1.03329e-18	3.66342
Gga.14968.1.S1_at	SV2C	synaptic vesicle glycoprotein 2C	XM_004937339 /// XM_429151	1.53535e-16	3.65802
Gga.19798.1.S1_at	IGDCC4	immunoglobulin superfamily, DCC subclass, member 4	XM_003641826 /// XM_004943892 /// XM_004943893 /// XM_004943894 /// XM_004943895	6.39024e-32	3.6568
Gga.19999.1.S1_at	---	---	---	2.45887e-20	3.64267
GgaAffx.8298.1.S1_at	UPP1	uridine phosphorylase 1	XM_004935135 /// XM_004935136 /// XM_004935137 /// XM_419026	7.48572e-22	3.63681
Gga.9776.1.S1_at	---	---	---	2.57526e-36	3.61511
Gga.15285.1.S1_at	---	---	---	4.47412e-20	3.61163
GgaAffx.26769.1.S1_s_at	LRRC8D	leucine rich repeat containing 8 family, member D	XM_004936629 /// XM_422352	3.21556e-37	3.59888
Gga.13821.1.S1_at	---	---	---	1.25008e-24	3.59501
Gga.6215.1.S1_at	---	---	---	4.69521e-27	3.59437
Gga.8563.1.A1_at	SDC1	syndecan 1	XM_419972	3.20728e-18	3.5854
Gga.643.1.S1_at	SYT1	synaptotagmin I	NM_205171	6.60961e-26	3.56486
Gga.1111.1.S1_a_at	USP18	ubiquitin specific peptidase 18	XM_004937958 /// XM_004937959 /// XM_416398	6.72195e-35	3.56226
GgaAffx.20164.1.S1_at	ARL4C	ADP-ribosylation factor-like 4C	XM_001237034	2.16739e-30	3.55874
GgaAffx.21834.1.S1_s_at	CCK	cholecystokinin	NM_001001741	8.21798e-18	3.55631
Gga.9107.1.S1_at	---	---	---	1.44575e-29	3.55524
GgaAffx.3483.1.S1_at	PTBP2	polypyrimidine tract binding protein 2	XM_004936571 /// XM_004936572 /// XM_004936573 /// XM_004936574 /// XM_004936575 /// XM	3.13147e-26	3.53684
Gga.17427.1.S1_at	---	---	---	9.49673e-27	3.53485
GgaAffx.8907.1.S1_at	---	---	---	1.98531e-49	3.53171
Gga.4732.1.S1_at	LRP11	low density lipoprotein receptor-related protein 11	XM_419668	3.66666e-35	3.53104
Gga.2877.3.S1_s_at	DNAJC18	DnaJ (Hsp40) homolog, subfamily C, member 18	NM_001025609	2.56404e-36	3.51638
Gga.10074.1.S1_at	RUNDC3B	RUN domain containing 3B	NM_001030972	2.69238e-30	3.51242
GgaAffx.25164.1.S1_at	USPL1	ubiquitin specific peptidase like 1	NM_001162393 /// NM_204699	2.71927e-23	3.50547
GgaAffx.12450.1.S1_at	TCEB1	transcription elongation factor B (SIII), polypeptide 1 (15kDa, elongin C)	NM_001007888	2.8703e-32	3.50272
Gga.7818.1.S1_at	NSMF	NMDA receptor synaptonuclear signaling and neuronal migration factor	XM_004945784 /// XM_004945785 /// XM_004945786 /// XM_004945787 /// XM_004945788 /// XM	3.62645e-31	3.47251
Gga.17118.1.S1_at	---	---	---	6.77555e-17	3.46931
Gga.3982.1.S1_at	INHBA	inhibin, beta A	NM_205396	2.0324e-16	3.45377
Gga.19258.1.S1_at	SYT4	synaptotagmin IV	XM_004949046 /// XM_420894	8.21184e-11	3.44764
Gga.25.1.S2_at	SH3GL2	SH3-domain GRB2-like 2	NM_204530	1.25418e-28	3.44701
Gga.13146.1.S1_at	EPSTI1	epithelial stromal interaction 1 (breast)	XM_417033	3.99029e-26	3.44525
Gga.3347.1.S1_s_at	TCEB1	transcription elongation factor B (SIII), polypeptide 1 (15kDa, elongin C)	NM_001007888	7.73144e-33	3.43721
Gga.6770.2.S1_a_at	LOC419333	formin-like protein 16-like	XM_004947237 /// XM_004947238 /// XM_417501 /// XR_213500	5.78837e-34	3.43256
Gga.16384.1.S1_at	---	---	---	1.31717e-14	3.43105
Gga.19716.1.S1_at	---	---	---	1.1402e-22	3.41898
GgaAffx.9095.1.S1_at	NWD2	NACHT and WD repeat domain containing 2	XM_426345	6.45091e-34	3.41366
GgaAffx.20614.1.S1_at	RPH3A	rabphilin 3A homolog (mouse)	XM_004945606 /// XM_004945607 /// XM_004945608 /// XM_004945609 /// XM_415177	1.16566e-23	3.41066
Gga.15946.2.S1_a_at	KIF1A	kinesin family member 1A	XM_003641733 /// XM_004937012 /// XM_004937013 /// XM_004937014 /// XM_422660	6.17016e-21	3.40193
Gga.8176.1.S1_at	---	---	---	2.85197e-24	3.40168
Gga.3275.1.S1_a_at	LOC100857932	mucin-2-like	XM_004950864	2.36171e-23	3.39631
Gga.17320.1.S1_at	CHD7	chromodomain helicase DNA binding protein 7	NM_001077586	1.47643e-28	3.3928
Gga.7579.1.S1_s_at	TSPAN15	tetraspanin 15	NM_001006499	5.22446e-28	3.38927
Gga.455.1.S1_at	MNX1	motor neuron and pancreas homeobox 1	NM_204928	1.67789e-15	3.38052
Gga.205.1.S1_at	FGF19	fibroblast growth factor 19	NM_204674	7.418e-20	3.37832
Gga.18924.1.S1_at	---	---	---	1.57277e-34	3.3697
Gga.2967.1.S2_at	ITGA6	integrin, alpha 6	NM_205289	3.64113e-33	3.35682
GgaAffx.9854.1.S1_at	CHD7	chromodomain helicase DNA binding protein 7	NM_001077586	6.3079e-37	3.35677
Gga.4991.2.S1_a_at	CALCA	calcitonin	NM_001113708 /// NM_001271964 /// NM_001271965 /// NM_001271966	2.40573e-11	3.34398
GgaAffx.21461.1.S1_at	---	---	---	6.19816e-29	3.34376
Gga.5576.1.S1_a_at	HIST1H46 /// HIST1H46L2 /// HIST1H46L4 /// HIST1H46L5 /// HIST1H46L6 /// HIST1H4A /// HIST1H4D /// HIST2H4B /// LOC101752019	histone cluster 1, H4-VI, germinal H4 (similar to human histone cluster 1, class H4 gen	NM_001037843 /// NM_001037845 /// NM_001281485 /// XM_001233094 /// XM_001233179 /// XM	2.4873e-20	3.34239
GgaAffx.21032.1.S1_s_at	---	---	---	4.09944e-36	3.30389
GgaAffx.26344.1.S1_at	ZNFX1	zinc finger, NFX1-type containing 1	XM_004947072 /// XM_004947073 /// XM_004947074 /// XM_417395	2.43864e-20	3.29851
Gga.14484.1.S1_at	---	---	---	2.83522e-37	3.29522
GgaAffx.26455.1.S1_at	---	---	---	1.12675e-16	3.29319
Gga.5253.1.S1_at	ATP8A1	ATPase, aminophospholipid transporter (APLT), class I, type 8A, member 1	XM_004936072 /// XM_004936073 /// XM_004936074 /// XM_420729	2.04715e-36	3.28767
Gga.16866.1.S1_at	---	---	---	2.97458e-14	3.28659
Gga.14238.1.S1_at	CPEB2	cytoplasmic polyadenylation element binding protein 2	XM_004936160 /// XM_420779	9.3136e-21	3.27496
Gga.5690.2.S1_at	RBM38	RNA binding motif protein 38	NM_001305093 /// XM_003642493	2.02678e-26	3.27303
GgaAffx.21456.1.S1_at	---	---	---	7.09406e-22	3.26712
Gga.2501.1.A1_at	UBB	ubiquitin B	NM_001293174 /// XM_001233376 /// XM_004945527 /// XM_415105	2.12692e-14	3.26272
Gga.10829.1.S1_s_at	EDNRB	endothelin receptor type B	NM_001001127	3.70917e-15	3.2563
Gga.16169.1.S1_at	---	---	---	6.44532e-15	3.2509
Gga.7059.2.S1_a_at	---	---	---	2.13853e-23	3.25044
Gga.2340.1.S1_at	---	---	---	3.2832e-24	3.24671
Gga.11518.1.S1_at	---	---	---	2.7604e-24	3.2422
Gga.6424.1.S1_s_at	---	---	---	1.08735e-20	3.24153
Gga.18095.1.S1_at	NETO2	neuropilin (NRP) and tolloid (TLL)-like 2	XM_004944188 /// XM_004944189 /// XM_004944190 /// XM_414109	1.40299e-37	3.23888
Gga.13432.1.S1_s_at	R3HDM1	R3H domain containing 1	XM_004942994 /// XM_004942995 /// XM_004942996 /// XM_004942997 /// XM_004942998 /// XM	2.25588e-14	3.23188
Gga.10832.1.S1_at	LOC772158	heat shock protein 30C-like	XM_003642832	2.2709e-16	3.22881
Gga.16326.1.S1_at	---	---	---	5.74208e-28	3.22779
GgaAffx.13074.1.S1_at	DNAJC3	DnaJ (Hsp40) homolog, subfamily C, member 3	NM_001008437	0.00020142	3.22714
GgaAffx.20473.1.S1_at	---	---	---	6.28579e-29	3.22179
Gga.1899.1.S1_a_at	NES	nestin	NM_205033	2.25958e-32	3.21337
Gga.6103.1.S1_x_at	HIST1H3H /// LOC100857439 /// LOC417953 /// LOC768333 /// LOC769809 /// LOC769852 /// LOC770022	histone cluster 1, H3h /// histone H3.2-like /// histone H3.2-like /// histone H3.2-lik	NM_001281480 /// NM_001281509 /// XM_001232832 /// XM_001233027 /// XM_001233170 /// XM	2.3248e-25	3.20601
Gga.13096.1.S1_at	JPH1	junctophilin 1	XM_418302	2.95042e-28	3.20125
Gga.1694.1.S1_at	TTC9	tetratricopeptide repeat domain 9	XM_001231668	1.76103e-32	3.19889
GgaAffx.1993.5.S1_s_at	ITPR3	inositol 1,4,5-trisphosphate receptor, type 3	XM_418035	1.16835e-22	3.19844
Gga.6732.1.S1_at	---	---	---	4.84194e-45	3.17954
Gga.11933.2.S1_a_at	SEC11C	SEC11 homolog C (S. cerevisiae)	XM_004949011 /// XM_004949012 /// XM_424458	4.28568e-42	3.17818
GgaAffx.10169.1.S1_at	B3GAT2	beta-1,3-glucuronyltransferase 2	NM_001031527	2.52696e-18	3.17756
GgaAffx.20379.1.S1_at	DUSP4	dual specificity phosphatase 4	NM_204838	8.19277e-32	3.17708
GgaAffx.20871.1.S1_at	NLGN1	neuroligin 1	NM_001081502	6.22978e-21	3.1725
GgaAffx.5773.1.S1_s_at	NLGN1	neuroligin 1	NM_001081502	4.11087e-21	3.16822
Gga.18338.1.S1_s_at	OGFRL1	opioid growth factor receptor-like 1	XM_419886	3.22373e-07	3.16156
Gga.3886.1.S1_at	DTX3L	deltex 3 like, E3 ubiquitin ligase	XM_422114	3.56222e-24	3.16097
GgaAffx.5026.1.S1_at	LIF	leukemia inhibitory factor	XM_425293	5.2321e-19	3.1495
Gga.7364.1.S1_a_at	TESC	tescalcin	NM_001080884	3.09288e-16	3.14686
GgaAffx.5924.1.S1_at	SUSD4	sushi domain containing 4	XM_001233776 /// XM_004935302	3.93321e-16	3.14482
GgaAffx.13168.1.S1_s_at	SLMO1	slowmo homolog 1 (Drosophila)	NM_001031011	4.98211e-26	3.14072
Gga.17603.1.S1_at	---	---	---	2.33138e-30	3.13808
GgaAffx.6423.2.S1_at	KCNC2	potassium voltage-gated channel, Shaw-related subfamily, member 2	XM_001235254	6.36925e-15	3.13445
GgaAffx.20217.1.S1_at	SERTM1	serine-rich and transmembrane domain containing 1	XM_417096	2.19215e-26	3.1155
Gga.2042.1.S1_at	PROM1	prominin 1	NM_001031162 /// NM_001291649 /// NM_001291651 /// NM_001291652 /// NM_001291653 /// XM	6.14893e-41	3.11161
Gga.15831.1.S1_at	LRRC7	leucine rich repeat containing 7	XM_003641695 /// XM_004936886 /// XM_004936887 /// XM_004936888 /// XM_004936889 /// XM	7.75695e-18	3.10671
Gga.12819.1.S1_s_at	USPL1	ubiquitin specific peptidase like 1	NM_001162393 /// NM_204699	1.56996e-22	3.09309
Gga.441.1.S1_at	GAD1	glutamate decarboxylase 1 (brain, 67kDa)	NM_204913	5.23717e-13	3.09216
Gga.1567.2.S1_at	CADM3	cell adhesion molecule 3	XM_001235504 /// XM_004948305 /// XM_004948306 /// XM_004948307	7.48033e-21	3.0891
Gga.1328.2.A1_at	B2M	beta-2-microglobulin	NM_001001750 /// XM_004943628 /// XR_212829 /// XR_212830	5.06934e-20	3.0808
Gga.2974.1.S1_at	CACNG3	calcium channel, voltage-dependent, gamma subunit 3	NM_204660	2.56312e-29	3.07564
Gga.9765.1.S1_at	ANKRD9	ankyrin repeat domain 9	XM_421377	2.26562e-32	3.07236
Gga.446.1.S1_at	ETV4 /// LOC101749971	ets variant 4 /// ETS translocation variant 4-like	XM_004948552 /// XM_004948553 /// XM_004948554 /// XM_004948555 /// XM_418106	2.54295e-29	3.07194
Gga.6597.1.S1_at	SDC1	syndecan 1	XM_419972	6.9277e-28	3.06849
Gga.8740.1.S1_at	HTR4	5-hydroxytryptamine (serotonin) receptor 4, G protein-coupled	XM_004944824 /// XM_004944825 /// XM_004944826 /// XM_004944827 /// XM_004944828 /// XM	5.01945e-12	3.06673
Gga.7059.1.S1_at	LOC101752192	uncharacterized LOC101752192	XR_214125	7.69027e-17	3.06342
Gga.13211.1.S1_at	---	---	---	2.19667e-42	3.05378
Gga.20066.1.S1_at	---	---	---	1.01479e-17	3.04489
Gga.10088.1.A1_at	---	---	---	9.51788e-15	3.03656
GgaAffx.12750.1.S1_s_at	RASSF3	Ras association (RalGDS/AF-6) domain family member 3	NM_001007851	1.98931e-30	3.02788
Gga.4533.6.A1_at	DYNLT1	dynein, light chain, Tctex-type 1	XM_001232356 /// XM_004935669 /// XM_004935670 /// XM_419699	9.28747e-13	3.02788
Gga.17781.1.S1_at	MFAP3L	microfibrillar-associated protein 3-like	XM_426287	3.18819e-15	3.02164
Gga.2501.1.A1_x_at	UBB	ubiquitin B	NM_001293174 /// XM_001233376 /// XM_004945527 /// XM_415105	3.77211e-16	3.01404
Gga.14371.1.S1_at	---	---	---	1.66568e-21	3.01074
Gga.6103.1.S1_at	HIST1H3H /// LOC100857439 /// LOC417953 /// LOC768333 /// LOC769809 /// LOC769852 /// LOC770022	histone cluster 1, H3h /// histone H3.2-like /// histone H3.2-like /// histone H3.2-lik	NM_001281480 /// NM_001281509 /// XM_001232832 /// XM_001233027 /// XM_001233170 /// XM	2.32696e-21	3.01062
Gga.5377.2.S1_a_at	GPR56	G protein-coupled receptor 56	XM_004944033 /// XM_004944034 /// XM_413999	3.17167e-17	3.007
GgaAffx.21306.1.S1_at	---	---	---	1.0264e-13	3.00329
GgaAffx.12323.1.S1_s_at	CTD-2370N5.3	Uncharacterized protein [Source:UniProtKB/TrEMBL;Acc:J3QR06]	NM_001080893	2.23745e-15	2.99807
GgaAffx.20961.1.S1_s_at	EPT1	ethanolaminephosphotransferase 1 (CDP-ethanolamine-specific)	NM_001031528	1.18364e-33	2.9934
Gga.4414.3.S1_a_at	CD74	CD74 molecule, major histocompatibility complex, class II invariant chain	NM_001001613	2.96281e-12	2.98957
Gga.9407.1.S1_at	---	---	---	9.57191e-28	2.98409
Gga.7625.1.S1_at	---	---	---	2.19971e-22	2.97642
Gga.1114.1.S1_at	CDKN1A	cyclin-dependent kinase inhibitor 1A (p21, Cip1)	NM_204396	2.59276e-28	2.97557
Gga.6197.1.S1_s_at	TMEM74	transmembrane protein 74	XM_004939998 /// XM_004939999	6.13289e-15	2.975
Gga.9764.1.S1_at	TRIM63	tripartite motif containing 63, E3 ubiquitin protein ligase	XM_004947734 /// XM_004947735 /// XM_004947736 /// XM_004947737 /// XM_004947738 /// XM	4.93982e-17	2.9679
Gga.16745.2.S1_at	ABR	active BCR-related	XM_003642408 /// XM_004946644 /// XM_004946645 /// XM_004946646 /// XM_004946647 /// XM	2.86616e-35	2.96695
Gga.11182.1.S1_at	SLC35E4	solute carrier family 35, member E4	XM_004934503	1.02531e-18	2.96622
Gga.19073.1.S1_at	LAMA5	laminin, alpha 5	XM_003642458 /// XM_004947084 /// XM_004947085 /// XM_004947086 /// XM_004947087 /// XM	1.46624e-35	2.96107
Gga.17120.1.S1_at	---	---	---	3.06718e-27	2.95812
Gga.12238.2.S1_a_at	ATP6V0E2	ATPase, H+ transporting V0 subunit e2	NM_001277387 /// NM_001277388	2.33514e-24	2.95634
Gga.5142.1.S1_at	---	---	---	3.32263e-42	2.95574
Gga.18961.1.A1_at	---	---	---	8.93971e-16	2.95285
Gga.1205.1.S2_at	PLA2G7	phospholipase A2, group VII (platelet-activating factor acetylhydrolase, plasma)	NM_204969	2.60717e-41	2.9519
Gga.3266.1.S1_at	LRFN3	leucine rich repeat and fibronectin type III domain containing 3	XM_423347	2.04434e-28	2.95018
Gga.15983.1.S1_s_at	FXN	frataxin	XM_424827	2.52087e-29	2.94533
GgaAffx.9422.1.S1_at	PTGER4	prostaglandin E receptor 4 (subtype EP4)	NM_001081503	6.33228e-14	2.94456
Gga.2803.1.S1_s_at	GRIA2	glutamate receptor, ionotropic, AMPA 2	NM_001001775 /// NM_001111014	1.1319e-16	2.93131
Gga.7493.1.S1_at	CLIC6	chloride intracellular channel 6	XM_425551	3.10363e-24	2.92924
Gga.12503.2.S1_at	NXNL2	nucleoredoxin-like 2	XM_003643014	7.79731e-12	2.92562
GgaAffx.13095.1.S1_at	RUNDC3B	RUN domain containing 3B	NM_001030972	1.19293e-21	2.92469
Gga.17752.1.S1_at	LOC420030	zinc finger protein 862-like	XM_004948608 /// XM_004948609 /// XM_004948610	1.9175e-18	2.9238
Gga.4448.1.S1_at	AGRN	agrin	NM_205527	2.5003e-19	2.91989
Gga.1673.1.A1_at	RNF208	ring finger protein 208	XM_004945760	1.3388e-24	2.91687
Gga.4890.1.S1_a_at	SMAP2	small ArfGAP2	NM_001030902	4.53398e-39	2.91182
Gga.15247.1.S1_at	JADE2	jade family PHD finger 2	XM_004944996 /// XM_004944997 /// XM_004944998 /// XM_414632	1.80568e-21	2.90784
GgaAffx.1489.1.S1_at	GALNT9	UDP-N-acetyl-alpha-D-galactosamine:polypeptide N-acetylgalactosaminyltransferase 9 (Gal	XM_004945510 /// XM_004945511 /// XM_004945512 /// XM_415088	2.38852e-14	2.90657
Gga.11533.1.S1_at	---	---	---	2.26369e-20	2.9062
Gga.14725.1.S1_at	B4GALT6	UDP-Gal:betaGlcNAc beta 1,4- galactosyltransferase, polypeptide 6	NM_001031016	2.45482e-32	2.90559
Gga.7878.1.S1_at	---	---	---	4.65122e-24	2.89385
Gga.17333.1.S1_at	---	---	---	2.03566e-23	2.89124
Gga.11858.1.S1_at	CHSY1	chondroitin sulfate synthase 1	XM_413889	6.75438e-46	2.88572
Gga.19271.1.S1_at	NIM1K	NIM1 serine/threonine protein kinase	NM_001252130	3.84481e-10	2.88466
Gga.4879.1.S1_at	LOC419333	formin-like protein 16-like	XM_004947237 /// XM_004947238 /// XM_417501 /// XR_213500	7.35084e-08	2.88261
Gga.1840.1.S2_at	NEUROD1	neurogenic differentiation 1	NM_204920	1.4375e-19	2.87835
Gga.17326.1.S1_s_at	SLC40A1	solute carrier family 40 (iron-regulated transporter), member 1	NM_001012913	6.2395e-16	2.87806
Gga.1882.1.S1_at	---	---	---	1.11054e-19	2.87682
Gga.4414.1.S1_s_at	CD74	CD74 molecule, major histocompatibility complex, class II invariant chain	NM_001001613	9.60926e-12	2.87357
Gga.8098.1.S1_at	CA13	carbonic anhydrase XIII	XM_003640811 /// XM_004939940	1.58446e-11	2.87204
GgaAffx.21719.1.S1_s_at	APLN	apelin	XM_004940574	1.3564e-31	2.86403
GgaAffx.21727.1.S1_s_at	DNAJC18	DnaJ (Hsp40) homolog, subfamily C, member 18	NM_001025609	1.37374e-44	2.86389
Gga.1124.1.S1_at	---	---	---	2.05466e-23	2.86102
Gga.16255.1.S1_at	---	---	---	2.94238e-31	2.85957
Gga.2733.1.S1_at	CNR1	cannabinoid receptor 1 (brain)	NM_001038652	5.28826e-26	2.85714
Gga.14190.1.S1_at	---	---	---	1.9337e-13	2.85265
Gga.2128.1.S1_at	ALK	anaplastic lymphoma receptor tyrosine kinase	XM_004940187 /// XM_419364	3.60916e-16	2.84743
GgaAffx.25590.1.S1_s_at	LINGO1	leucine rich repeat and Ig domain containing 1	NM_001024577	2.71837e-19	2.84365
GgaAffx.9262.1.S1_at	MT3	metallothionein 3	NM_001097538	6.64552e-18	2.83999
GgaAffx.20624.1.S1_at	DACH1	dachshund family transcription factor 1	NM_001199446	2.94857e-14	2.83781
GgaAffx.8673.1.S1_at	OPRM1	opioid receptor, mu 1	XM_003640960	1.47892e-13	2.8365
Gga.16239.1.S1_at	---	---	---	3.84735e-27	2.83305
Gga.16244.1.S1_a_at	LEPREL1	leprecan-like 1	NM_001001530	9.31661e-22	2.83267
GgaAffx.21200.1.S1_s_at	---	---	---	3.23571e-10	2.82872
GgaAffx.21555.1.S1_s_at	VWC2	von Willebrand factor C domain containing 2	XM_004935139 /// XM_004935140 /// XM_419028	1.95167e-17	2.82612
GgaAffx.3719.3.S1_s_at	KIAA1107	KIAA1107	XM_004936602 /// XM_004936603 /// XM_422344	1.19466e-14	2.81259
Gga.6041.1.S1_at	PRKRIP1	PRKR interacting protein 1 (IL11 inducible)	NM_001006214	3.87817e-38	2.81151
Gga.2689.2.S1_s_at	ACP1	acid phosphatase 1, soluble	NM_001039291	1.53417e-31	2.81145
Gga.2689.2.S1_at	---	---	---	1.07555e-31	2.80831
Gga.74.1.S1_at	LMO2	LIM domain only 2 (rhombotin-like 1)	NM_204271	2.34316e-19	2.80587
Gga.1009.1.S1_s_at	ARPC1B	actin related protein 2/3 complex, subunit 1B, 41kDa	NM_001030632	4.60155e-30	2.80104
Gga.17088.1.S1_at	LOC100857467	myeloid-associated differentiation marker homolog	XM_003642152	3.16467e-24	2.7969
GgaAffx.20296.1.S1_s_at	UBASH3B	ubiquitin associated and SH3 domain containing B	XM_004948014 /// XM_004948015 /// XM_417888	2.33158e-24	2.79531
GgaAffx.12114.1.S1_at	HAUS6	HAUS augmin-like complex, subunit 6	NM_001031421	1.15655e-13	2.79045
Gga.8394.1.S1_at	FUNDC2	FUN14 domain containing 2	XM_420194	7.88035e-33	2.78914
Gga.1852.1.S1_at	AAK1	AP2 associated kinase 1	XM_417663	7.21094e-23	2.78763
Gga.17027.1.S1_at	---	---	---	1.5565e-33	2.7863
Gga.15928.1.S1_at	AGAP3	ArfGAP with GTPase domain, ankyrin repeat and PH domain 3	XM_003640631 /// XM_004939032	4.85414e-33	2.78311
GgaAffx.11128.1.S1_at	CRLF1	cytokine receptor-like factor 1	XM_003642891 /// XM_004948905 /// XM_004948906 /// XM_004948907	2.1631e-17	2.7807
Gga.19895.1.S1_at	HOMER1	homer scaffolding protein 1	XM_004937325 /// XM_424768	1.25549e-28	2.76774
Gga.14430.1.S1_at	---	---	---	2.55653e-39	2.76573
GgaAffx.12191.1.S1_s_at	CD200	CD200 molecule	NM_001030787	1.32378e-20	2.7656
GgaAffx.20465.1.S1_s_at	---	---	---	8.40454e-38	2.76286
Gga.9002.1.S1_at	---	---	---	8.02026e-15	2.75516
Gga.316.1.S1_at	NHLH2	nescient helix loop helix 2	NM_204797	4.92603e-19	2.75326
Gga.15913.1.S1_at	---	---	---	3.78872e-12	2.75114
Gga.19237.1.S1_at	---	---	---	1.90012e-18	2.74949
Gga.9352.1.S1_at	---	---	---	3.52809e-43	2.74312
GgaAffx.916.1.S1_at	HS3ST3A1 /// LOC769421	heparan sulfate (glucosamine) 3-O-sulfotransferase 3A1 /// heparan sulfate glucosamine	XM_001232777 /// XM_003642322	2.63212e-31	2.74262
Gga.9894.1.S1_at	---	---	---	1.79985e-31	2.74119
Gga.16762.1.S1_at	GPR37	G protein-coupled receptor 37 (endothelin receptor type B-like)	NM_001081699	1.29296e-13	2.74085
Gga.18432.1.S1_at	---	---	---	1.46503e-29	2.74025
GgaAffx.5586.1.S1_at	SYT4	synaptotagmin IV	XM_004949046 /// XM_420894	9.93572e-08	2.73825
Gga.16727.1.S1_at	---	---	---	7.82549e-27	2.73511
Gga.1453.1.S1_at	---	---	---	1.04199e-14	2.73376
Gga.19321.1.S1_at	---	---	---	1.38344e-18	2.73088
Gga.8894.1.S1_at	---	---	---	7.73917e-34	2.72778
Gga.16403.1.S1_at	---	---	---	3.76924e-21	2.72247
Gga.256.1.S2_at	TPD52L1	tumor protein D52-like 1	NM_204215	7.10465e-21	2.72092
Gga.5130.1.S1_at	F8	coagulation factor VIII, procoagulant component	XM_004940624 /// XM_420193	8.39737e-12	2.71886
GgaAffx.21540.1.S1_at	---	---	---	1.94778e-26	2.71884
Gga.1657.1.S1_s_at	LMO1	LIM domain only 1 (rhombotin 1)	XM_003641297 /// XM_003641298 /// XM_004941393	3.48931e-29	2.71486
Gga.16526.1.S1_at	ARL9	ADP-ribosylation factor-like 9	XM_001234379	5.33112e-33	2.71174
Gga.10034.3.S1_at	---	---	---	2.97583e-12	2.71077
GgaAffx.25985.1.S1_at	OTUD7A	OTU domain containing 7A	XM_004943755 /// XM_004943756 /// XM_413766	9.99032e-33	2.70966
Gga.16138.1.S1_at	CENPW	centromere protein W	NM_001277733	1.11285e-27	2.70861
Gga.16069.1.S1_at	CHSY3	chondroitin sulfate synthase 3	XM_413966	2.59854e-15	2.70786
GgaAffx.11199.2.S1_x_at	---	---	---	4.09821e-06	2.70162
Gga.6283.1.S1_s_at	LSM8	LSM8 homolog, U6 small nuclear RNA associated (S. cerevisiae)	NM_001277355	2.27761e-27	2.69965
GgaAffx.26353.1.S1_at	LOC101749208 /// LOC101749314	GTPase IMAP family member 7-like /// GTPase IMAP family member 7-like	XM_004939069 /// XM_004939281	3.32204e-14	2.69729
Gga.17586.1.S1_at	ADCY7	adenylate cyclase 7	XM_414097	1.24294e-23	2.69696
GgaAffx.9494.1.S1_at	FAM169A	family with sequence similarity 169, member A	XM_004937357 /// XM_429149	1.77243e-19	2.69589
Gga.8349.1.S1_at	LOC101751048	uncharacterized LOC101751048	XR_211698	7.06838e-22	2.691
Gga.17548.1.S1_at	THSD1	thrombospondin, type I, domain containing 1	XM_001232763 /// XM_417078	1.79957e-21	2.69002
Gga.1222.2.S1_s_at	SLC9A3R1	solute carrier family 9, subfamily A (NHE3, cation proton antiporter 3), member 3 regul	NM_001006424	1.96106e-30	2.68872
Gga.19427.1.S1_at	---	---	---	4.84268e-13	2.68843
GgaAffx.20465.1.S1_at	---	---	---	3.14009e-33	2.68834
GgaAffx.11396.1.S1_s_at	SLC17A9	solute carrier family 17 (vesicular nucleotide transporter), member 9	NM_001006292	1.44863e-20	2.68469
Gga.10956.1.S1_at	AP1S3	adaptor-related protein complex 1, sigma 3 subunit	NM_001030008	4.28083e-28	2.68375
Gga.8292.1.S1_at	---	---	---	7.31057e-24	2.67861
GgaAffx.22351.1.S1_at	KIAA2022	KIAA2022	XM_004940790 /// XM_004940791 /// XM_004940792 /// XM_420300	1.24665e-12	2.67739
Gga.17589.1.S1_at	LRP3	low density lipoprotein receptor-related protein 3	XM_004944226 /// XM_004944227 /// XM_414135	1.36532e-20	2.6725
Gga.16046.1.S1_at	---	---	---	4.07154e-30	2.66741
Gga.8546.2.S1_at	LOC378902	death domain-containing tumor necrosis factor receptor superfamily member 23	NM_204386	1.26325e-28	2.66296
Gga.10167.1.S1_at	NTS	neurotensin	NM_001277360	5.32462e-11	2.66283
GgaAffx.21411.1.S1_s_at	---	---	---	4.95739e-16	2.6574
GgaAffx.21726.1.S1_at	HMGCR	3-hydroxy-3-methylglutaryl-CoA reductase	NM_204485	7.11693e-20	2.65622
Gga.2540.1.S1_at	---	---	---	8.54755e-27	2.65286
Gga.2977.1.S1_at	PTPRZ1	protein tyrosine phosphatase, receptor-type, Z polypeptide 1	NM_001199312 /// NM_205431	4.0441e-20	2.63995
Gga.6360.1.S1_at	LOC101749208 /// LOC101749314	GTPase IMAP family member 7-like /// GTPase IMAP family member 7-like	XM_004939069 /// XM_004939281	2.13517e-25	2.63685
Gga.5554.1.S1_at	CSRP3	cysteine and glycine-rich protein 3 (cardiac LIM protein)	NM_001199486	9.06021e-08	2.635
Gga.2841.1.S1_at	LRRC8D	leucine rich repeat containing 8 family, member D	XM_004936629 /// XM_422352	8.09379e-17	2.63308
Gga.13357.1.S1_at	---	---	---	1.72332e-29	2.63186
Gga.19162.1.S1_at	RET	ret proto-oncogene	NM_205190	4.69667e-18	2.62153
Gga.13365.1.S1_at	AGPAT4	1-acylglycerol-3-phosphate O-acyltransferase 4	XM_004935559 /// XM_004935560 /// XM_419616	1.88833e-36	2.6191
Gga.11684.1.S1_at	SLC35F1	solute carrier family 35, member F1	XM_001233613 /// XM_004940280 /// XM_004940281	4.92315e-33	2.61522
Gga.1005.1.S1_s_at	---	---	---	1.82394e-17	2.61347
GgaAffx.21827.1.S1_s_at	LAMP2	lysosomal-associated membrane protein 2	NM_001001749	1.75092e-09	2.61264
Gga.4195.1.A1_at	GID8	GID complex subunit 8	NM_001007871	7.82617e-22	2.61182
Gga.12394.1.S1_a_at	LAT2 /// LOC100857708 /// LOC100857709 /// LOC100857800	linker for activation of T cells family, member 2 /// linker for activation of T-cells	NM_001007482 /// XM_003643228 /// XM_003643584 /// XM_003643586 /// XM_004949968 /// XM	3.61978e-20	2.60853
Gga.15817.1.S1_at	---	---	---	1.68934e-15	2.60448
Gga.1032.1.S1_at	LOC101748641	uncharacterized LOC101748641	XM_004945633	1.69325e-16	2.60184
GgaAffx.23261.1.S1_s_at	TET2	tet methylcytosine dioxygenase 2	NM_001277794	6.52148e-14	2.60087
Gga.7506.1.S1_at	BAHCC1	BAH domain and coiled-coil containing 1	XM_001235582	6.06046e-30	2.59854
Gga.9155.1.S1_at	CMIP	c-Maf inducing protein	XM_423491	4.91746e-26	2.59369
Gga.2714.1.S1_s_at	RIC3	RIC3 acetylcholine receptor chaperone	XM_004941394 /// XM_420991	1.93481e-13	2.59124
Gga.8069.2.S1_a_at	MGAT4B	mannosyl (alpha-1,3-)-glycoprotein beta-1,4-N-acetylglucosaminyltransferase, isozyme B	XM_004944956 /// XM_004944957 /// XM_004944958 /// XM_004944959 /// XM_414605	2.923e-34	2.59093
Gga.12808.1.S1_at	STYX	serine/threonine/tyrosine interacting protein	XM_004936521 /// XM_421475 /// XR_210755 /// XR_210756	4.13876e-31	2.58791
Gga.18551.1.S1_at	---	---	---	6.02034e-25	2.58394
GgaAffx.22970.1.S1_at	SCHIP1	schwannomin interacting protein 1	XM_004943517 /// XM_004943518 /// XM_004943519 /// XM_004943520 /// XM_004943521 /// XM	9.81295e-24	2.57755
GgaAffx.21250.1.S1_s_at	C9ORF58	allograft inflammatory factor 1-like	XM_415461	3.1679e-27	2.57523
Gga.13220.1.S1_at	DUSP22	dual specificity phosphatase 22	XM_004939673 /// XM_418974	3.18445e-35	2.57387
Gga.8030.1.S1_at	TFPI2	tissue factor pathway inhibitor 2	XM_418662	3.39209e-13	2.57213
GgaAffx.25485.2.S1_s_at	SLC40A1	solute carrier family 40 (iron-regulated transporter), member 1	NM_001012913	1.80883e-10	2.57136
Gga.11552.1.S1_at	---	---	---	3.71523e-22	2.5697
Gga.7331.2.S1_a_at	RAI2	retinoic acid induced 2	XM_416813	6.72312e-33	2.56969
Gga.16657.1.S1_at	---	---	---	1.84225e-33	2.56607
Gga.17979.1.S1_at	PPARGC1A	peroxisome proliferator-activated receptor gamma, coactivator 1 alpha	NM_001006457	3.34278e-19	2.56474
GgaAffx.21164.1.S1_at	CUX1	cut-like homeobox 1	NM_001290201 /// XM_004946479 /// XM_004946480 /// XM_004946481	1.49123e-15	2.5642
Gga.8069.1.S1_at	MGAT4B	mannosyl (alpha-1,3-)-glycoprotein beta-1,4-N-acetylglucosaminyltransferase, isozyme B	XM_004944956 /// XM_004944957 /// XM_004944958 /// XM_004944959 /// XM_414605	6.7296e-32	2.5636
Gga.13368.1.S1_at	---	---	---	5.55262e-19	2.56294
Gga.11868.1.S1_a_at	METTL20	methyltransferase like 20	XM_004937893 /// XM_416369	3.14593e-21	2.56243
GgaAffx.23803.1.S1_at	LYPD1	LY6/PLAUR domain containing 1	XM_003641592	1.2622e-08	2.56085
GgaAffx.1093.1.S1_at	PTPN9	protein tyrosine phosphatase, non-receptor type 9	NM_001293185 /// XM_004943703 /// XM_004943704 /// XM_413696	5.37614e-30	2.55755
Gga.18232.1.S1_at	MYPN	myopalladin	XM_004942018 /// XM_421565	7.61881e-08	2.54999
Gga.14265.1.S1_at	RASA1	RAS p21 protein activator (GTPase activating protein) 1	XM_004949440 /// XM_004949441 /// XM_424907	6.30938e-14	2.54972
Gga.10034.1.S1_at	SERPINB2	serpin peptidase inhibitor, clade B (ovalbumin), member 2	XM_418982	7.05244e-13	2.54914
Gga.4978.2.S1_a_at	CALB2	calbindin 2, 29kDa (calretinin)	NM_205316	1.62166e-16	2.54866
Gga.988.1.S1_at	VDAC1	voltage-dependent anion channel 1	NM_001033869	2.13351e-43	2.54703
Gga.18806.1.S1_at	BEND4	BEN domain containing 4	XM_004936075 /// XM_420730	3.48733e-25	2.54502
Gga.198.1.S1_at	MMP9	matrix metallopeptidase 9 (gelatinase B, 92kDa gelatinase, 92kDa type IV collagenase)	NM_204667	5.01935e-10	2.54184
Gga.8026.1.S1_at	LOC422323	wiskott-Aldrich syndrome protein family member 3-like	XM_420299	1.16004e-18	2.5414
Gga.9927.1.S1_at	GDPD1	glycerophosphodiester phosphodiesterase domain containing 1	XM_415876	2.09965e-33	2.5409
Gga.3250.1.S1_at	VSNL1	visinin-like 1	NM_205255	5.60604e-21	2.54077
Gga.14193.1.S1_s_at	CNTNAP5	contactin associated protein-like 5	NM_001048079	3.35017e-12	2.54005
Gga.11757.1.S1_at	UBTD1	ubiquitin domain containing 1	XM_004942198 /// XM_429110	1.06741e-28	2.53873
GgaAffx.12146.1.S1_at	SNRPA1	small nuclear ribonucleoprotein polypeptide A'	NM_001005823	9.36407e-22	2.5338
Gga.6362.1.S1_at	---	---	---	2.11234e-32	2.53349
Gga.14127.1.S1_at	CDH22	cadherin 22, type 2	XM_004947207 /// XM_417477	2.16147e-17	2.53266
Gga.10303.1.S1_at	CAV2	caveolin 2	NM_001007086	4.59941e-38	2.53245
Gga.423.1.S1_at	CLU	clusterin	NM_204900	4.82308e-20	2.52892
Gga.17032.1.S1_a_at	---	---	---	3.39854e-14	2.52812
Gga.16314.1.S1_at	TMEM200A	transmembrane protein 200A	XM_004940224 /// XM_424670	7.07714e-32	2.52801
GgaAffx.23423.2.S1_s_at	KCNJ5	potassium inwardly-rectifying channel, subfamily J, member 5	XM_004947965 /// XM_004947966 /// XM_417864	6.92171e-11	2.52746
Gga.7539.1.S1_at	FOXL2	forkhead box L2	NM_001012612	1.47384e-23	2.52678
GgaAffx.4551.2.S1_s_at	GABRA3	gamma-aminobutyric acid (GABA) A receptor, alpha 3	XM_004940729 /// XM_420268	1.00007e-10	2.52555
Gga.18300.1.S1_at	SLITRK2	SLIT and NTRK-like family, member 2	XM_420364	1.33993e-29	2.52483
Gga.584.1.S1_at	VDR	vitamin D (1,25- dihydroxyvitamin D3) receptor	NM_205098	1.36924e-15	2.52413
GgaAffx.3119.1.S1_at	SHC4	SHC (Src homology 2 domain containing) family, member 4	XM_004943806 /// XM_004943807 /// XM_424123	7.75392e-15	2.52396
GgaAffx.12599.1.S1_s_at	TMEM68	transmembrane protein 68	NM_001031021	4.08692e-28	2.52339
Gga.14896.1.S1_at	---	---	---	7.51657e-15	2.52211
GgaAffx.9910.1.S1_s_at	GRIN3A	glutamate receptor, ionotropic, N-methyl-D-aspartate 3A	XM_001232181 /// XM_004949498	6.63448e-19	2.51905
Gga.10351.2.S1_x_at	LOC100858381	chromosome 11 open reading frame, human C19orf12-like	NM_001277666	5.44415e-17	2.51893
Gga.15714.1.S1_at	SLC43A2	solute carrier family 43 (amino acid system L transporter), member 2	XM_004946528 /// XM_415803	1.43145e-23	2.51873
GgaAffx.20326.1.S1_at	TFDP2	transcription factor Dp-2 (E2F dimerization partner 2)	NM_001184713	4.00318e-19	2.5177
GgaAffx.8905.1.S1_at	MEX3A	mex-3 RNA binding family member A	XM_004948170	6.49807e-18	2.51467
GgaAffx.21845.2.S1_s_at	CD74	CD74 molecule, major histocompatibility complex, class II invariant chain	NM_001001613	2.2609e-18	2.51012
GgaAffx.21413.1.S1_s_at	ZBTB16	zinc finger and BTB domain containing 16	XM_417898	3.36474e-19	2.50676
GgaAffx.3804.1.S1_s_at	HPRT1	hypoxanthine phosphoribosyltransferase 1	NM_204848	6.48224e-38	2.50607
GgaAffx.11482.1.S1_s_at	JMJD6	jumonji domain containing 6	NM_001030703	1.58346e-28	2.50468
GgaAffx.12816.1.S1_at	TMEM128	transmembrane protein 128	NM_001031163	4.65577e-28	2.50373
Gga.2183.1.S1_at	GRTP1	growth hormone regulated TBC protein 1	XM_416941	2.69346e-19	2.50213
Gga.11547.1.S1_at	CCDC126	coiled-coil domain containing 126	XM_003640680	1.59074e-15	2.50125
Gga.4977.1.S1_at	MSX2	msh homeobox 2	NM_204559	3.64921e-24	2.49416
GgaAffx.12159.1.S1_s_at	ZC3H15	zinc finger CCCH-type containing 15	NM_001006510	7.25887e-26	2.49384
Gga.15781.1.S1_a_at	---	---	---	8.10802e-30	2.49257
Gga.3190.1.S1_s_at	MTF2	metal response element binding transcription factor 2	NM_204508	1.63984e-31	2.49099
Gga.6241.1.S1_at	PLXND1	plexin D1	XM_414455	9.66561e-23	2.49022
Gga.6374.1.S1_at	HIPK1	homeodomain interacting protein kinase 1	XM_004935000 /// XM_004935001 /// XM_004935002 /// XM_418007	2.65127e-32	2.49009
GgaAffx.1527.1.S1_at	TMEM200A	transmembrane protein 200A	XM_004940224 /// XM_424670	1.24889e-16	2.48828
Gga.14810.1.S1_at	ZNF319	zinc finger protein 319	XM_004944029 /// XM_004944030 /// XM_004944031	1.29344e-20	2.48646
Gga.7376.1.S1_at	ELOVL6	ELOVL fatty acid elongase 6	NM_001031539	4.22903e-28	2.48548
Gga.1159.1.S1_at	---	---	---	1.28476e-47	2.47708
GgaAffx.9854.3.S1_s_at	CHD7	chromodomain helicase DNA binding protein 7	NM_001077586	1.98916e-20	2.47102
GgaAffx.24816.1.S1_at	OGFRL1	opioid growth factor receptor-like 1	XM_419886	2.23568e-08	2.47084
Gga.14491.1.S1_at	---	---	---	5.7531e-23	2.46948
Gga.4943.1.S1_at	TNFRSF21	tumor necrosis factor receptor superfamily, member 21	NM_001031103	2.80355e-33	2.46873
Gga.6220.1.S1_a_at	CREM	cAMP responsive element modulator	NM_001278132 /// NM_001278133 /// NM_001278134 /// NM_001278135 /// NM_204387	6.11775e-18	2.46763
Gga.12287.1.S1_at	---	---	---	3.42689e-20	2.4675
Gga.2832.1.S1_at	UBE2N	ubiquitin-conjugating enzyme E2N	NM_001012810	1.22253e-33	2.46694
Gga.7995.1.S1_at	---	---	---	2.09137e-32	2.46683
Gga.3136.1.S1_at	SDC3	syndecan 3	NM_205383	1.64247e-10	2.46389
GgaAffx.9633.1.S1_s_at	B4GALT6	UDP-Gal:betaGlcNAc beta 1,4- galactosyltransferase, polypeptide 6	NM_001031016	4.91657e-07	2.46249
Gga.5286.1.S1_at	---	---	---	4.6531e-19	2.45889
GgaAffx.21787.1.S1_s_at	BHLHE22	basic helix-loop-helix family, member e22	NM_204503	4.33888e-14	2.45712
Gga.9236.1.S1_at	UCK2	uridine-cytidine kinase 2	NM_001160071	4.25956e-27	2.45538
Gga.14394.1.S1_at	CYP2R1	cytochrome P450, family 2, subfamily R, polypeptide 1	XM_004941395 /// XM_420996	8.73217e-29	2.45524
Gga.3213.1.S1_at	E2F1	E2F transcription factor 1	NM_205219	1.03224e-22	2.45381
Gga.18900.1.S1_s_at	GLCCI1	glucocorticoid induced transcript 1	NM_001012855	4.11142e-13	2.45247
Gga.12279.1.S1_at	RPA3	replication protein A3, 14kDa	XM_418679	1.21777e-37	2.45149
Gga.14480.1.S1_at	MLLT3	myeloid/lymphoid or mixed-lineage leukemia; translocated to, 3	XM_004949129 /// XM_004949130 /// XM_004949131 /// XM_424818	6.50986e-09	2.45078
GgaAffx.6696.1.A1_at	---	---	---	9.98643e-15	2.44913
GgaAffx.7178.1.S1_s_at	LRRC7	leucine rich repeat containing 7	XM_003641695 /// XM_004936886 /// XM_004936887 /// XM_004936888 /// XM_004936889 /// XM	2.1375e-14	2.44216
GgaAffx.4404.1.S1_s_at	ASTN2	astrotactin 2	XM_003642274	1.28455e-12	2.44072
GgaAffx.3294.1.S1_at	SYT9	synaptotagmin IX	XM_003641313	1.49286e-11	2.43805
Gga.1027.1.S1_at	RGCCL	regulator of cell cycle-like	XM_004940720 /// XM_420264	2.20115e-12	2.43776
GgaAffx.20423.1.S1_at	LIN28B	lin-28 homolog B (C. elegans)	NM_001034818	6.93947e-13	2.43662
Gga.5198.1.S1_a_at	HSBP1L1	heat shock factor binding protein 1-like 1	NM_001136182	3.82463e-24	2.43593
Gga.5353.1.S1_at	---	---	---	1.00663e-10	2.43504
GgaAffx.12319.1.S1_at	FAM105A	family with sequence similarity 105, member A	NM_001079746	8.3059e-20	2.43352
Gga.13351.1.S1_at	CDC42SE2	CDC42 small effector 2	NM_001302117 /// XM_001231514 /// XM_003643016 /// XM_004949253 /// XM_004949254	2.12715e-24	2.43304
Gga.17140.1.S1_at	TULP4	tubby like protein 4	XM_419697	2.40082e-20	2.43215
Gga.2662.1.S1_at	ITFG1	integrin alpha FG-GAP repeat containing 1	NM_001005840	2.66939e-29	2.43144
Gga.11449.1.S1_at	MLLT6	myeloid/lymphoid or mixed-lineage leukemia (trithorax homolog, Drosophila); translocate	XM_418117	2.78523e-31	2.43139
Gga.9490.1.S1_at	RGS9BP	regulator of G protein signaling 9 binding protein	NM_204505	5.77618e-29	2.43098
GgaAffx.12024.1.S1_at	NUDT19	nudix (nucleoside diphosphate linked moiety X)-type motif 19	NM_001031458	1.12354e-21	2.42858
GgaAffx.3730.1.S1_at	KIAA1107	KIAA1107	XM_004936602 /// XM_004936603 /// XM_422344	5.20255e-13	2.42818
GgaAffx.26278.1.S1_at	PTCHD2	patched domain containing 2	NM_001199176	7.75816e-13	2.42683
Gga.791.1.S1_at	IRF1	interferon regulatory factor 1	NM_205415	2.32809e-14	2.42478
Gga.8246.1.S1_at	---	---	---	7.92911e-37	2.42382
GgaAffx.12599.1.S1_at	TMEM68	transmembrane protein 68	NM_001031021	2.25288e-19	2.42364
Gga.12297.1.S1_s_at	MPPE1	metallophosphoesterase 1	NM_001039283	1.86871e-19	2.42297
GgaAffx.13001.1.S1_s_at	NAP1L4	nucleosome assembly protein 1-like 4	NM_001006469	1.39598e-10	2.42157
Gga.16462.1.S1_at	LOC101751772	uncharacterized LOC101751772	XR_212824	3.29832e-30	2.41956
Gga.3461.1.S1_at	LRP8	low density lipoprotein receptor-related protein 8, apolipoprotein e receptor	NM_205186	9.54599e-23	2.41818
Gga.2437.1.S1_at	GSTT1	glutathione S-transferase theta 1	NM_205365	6.75592e-16	2.4173
GgaAffx.23739.1.A1_s_at	---	---	---	1.60341e-11	2.41625
Gga.13886.1.S1_at	TMEM63B	transmembrane protein 63B	XM_004935399 /// XM_004935400 /// XM_004935401 /// XM_419493	9.89417e-24	2.41559
GgaAffx.20498.1.S1_s_at	MMD	monocyte to macrophage differentiation-associated	NM_001030704	2.41981e-32	2.41477
Gga.9026.1.S1_at	GDPD1	glycerophosphodiester phosphodiesterase domain containing 1	XM_415876	3.68347e-23	2.41435
Gga.17497.1.S1_at	CASZ1	castor zinc finger 1	XM_004947464 /// XM_004947465 /// XM_004947466 /// XM_417611	5.86277e-19	2.41327
GgaAffx.21349.1.S1_s_at	NIPA1	non imprinted in Prader-Willi/Angelman syndrome 1	NM_001030810 /// XM_003640526	7.10793e-25	2.41286
Gga.3444.1.S1_at	FZD9	frizzled class receptor 9	NM_001276283	1.06396e-22	2.41281
Gga.17797.1.S1_at	---	---	---	2.85967e-18	2.41197
Gga.17127.1.S1_at	MARK3	MAP/microtubule affinity-regulating kinase 3	XM_001234618 /// XM_004936354 /// XM_004936355 /// XM_004936356 /// XM_004936357 /// XM	5.37524e-37	2.41094
Gga.8048.1.S1_a_at	---	---	---	2.82828e-26	2.41051
Gga.18427.1.S1_at	LOC424098	hCG1657980	XR_212612 /// XR_212613	2.29392e-17	2.41035
GgaAffx.25233.1.S1_at	CUX1	cut-like homeobox 1	NM_001290201 /// XM_004946479 /// XM_004946480 /// XM_004946481	1.9287e-19	2.41005
GgaAffx.1281.1.S1_s_at	HIPK1	homeodomain interacting protein kinase 1	XM_004935000 /// XM_004935001 /// XM_004935002 /// XM_418007	2.66122e-15	2.41
Gga.2240.2.S1_a_at	NCS1	neuronal calcium sensor 1	NM_205377	6.26611e-19	2.40804
GgaAffx.8923.1.A1_at	---	---	---	9.66196e-08	2.40343
Gga.6168.2.S1_a_at	---	---	---	9.91133e-23	2.40225
Gga.10034.2.S1_a_at	---	---	---	2.64055e-11	2.40113
GgaAffx.23665.1.S1_x_at	HIST1H2B5 /// HIST1H2B7 /// HIST1H2B7L2 /// HIST1H2B7L4 /// HIST1H2B8 /// HIST1H2BF /// HIST1H2BO	histone cluster 1, H2B-V (similar to human histone cluster 1, class H2B) /// histone cl	NM_001031481 /// NM_001079720 /// NM_001079721 /// XM_001232984 /// XM_001233226 /// XM	1.29617e-14	2.39855
GgaAffx.22381.3.S1_at	---	---	---	1.0458e-25	2.3977
GgaAffx.4054.1.S1_at	HECTD2	HECT domain containing E3 ubiquitin protein ligase 2	XM_004942149 /// XM_004942150 /// XM_424632	3.62046e-17	2.39547
Gga.18892.1.S1_s_at	---	---	---	3.44919e-36	2.39496
GgaAffx.21694.1.S1_at	CYB561D2 /// TMEM115	cytochrome b561 family, member D2 /// transmembrane protein 115	XM_003641969 /// XM_003641970	1.2375e-17	2.39318
Gga.5198.3.S1_x_at	HSBP1L1	heat shock factor binding protein 1-like 1	NM_001136182	5.56267e-26	2.39105
GgaAffx.3119.2.S1_s_at	SHC4	SHC (Src homology 2 domain containing) family, member 4	XM_004943806 /// XM_004943807 /// XM_424123	6.38595e-19	2.3909
GgaAffx.10097.1.S1_at	TPBG	trophoblast glycoprotein	XM_001235285	1.49801e-19	2.38916
Gga.4879.2.S1_at	HSP90AA1	heat shock protein 90kDa alpha (cytosolic), class A member 1	NM_001109785	5.77055e-62	2.3872
Gga.2562.1.S1_at	---	---	---	2.44915e-17	2.38284
Gga.150.2.S2_at	FLT1	fms-related tyrosine kinase 1	NM_204252	1.91904e-12	2.38171
Gga.14804.1.S1_at	LOC100857269	rab11 family-interacting protein 3-like	XM_003642150 /// XM_004945418 /// XM_004945419 /// XM_004945420 /// XM_004945421	2.93125e-25	2.38141
Gga.5241.1.S1_at	---	---	---	6.72209e-40	2.3814
Gga.8020.2.S1_a_at	CYSTM1	cysteine-rich transmembrane module containing 1	XM_001232390	1.29655e-35	2.38132
Gga.8224.1.S1_at	---	---	---	1.33912e-32	2.37975
Gga.15941.1.S1_at	---	---	---	2.64285e-11	2.37965
Gga.18163.1.S1_at	PEX1	peroxisomal biogenesis factor 1	XM_004939295 /// XM_004939296 /// XM_418655	2.21781e-27	2.37633
Gga.12242.1.S1_at	---	---	---	2.11441e-38	2.37396
GgaAffx.12549.1.S1_at	RP4-613B23.5	HIG1 domain family member 1A, mitochondrial [Source:UniProtKB/TrEMBL;Acc:C9JAW5]	NM_001030957	3.30175e-16	2.37361
Gga.16413.1.A1_a_at	FGFR3	fibroblast growth factor receptor 3	NM_205509	5.45831e-17	2.37312
Gga.20049.1.S1_at	RALGAPA2	Ral GTPase activating protein, alpha subunit 2 (catalytic)	XM_004940138 /// XM_004940139 /// XM_004940140 /// XM_004940141 /// XM_419313 /// XR_21	6.00983e-24	2.372
Gga.3849.1.S1_at	HRAS	Harvey rat sarcoma viral oncogene homolog	NM_205292	4.36275e-36	2.37055
Gga.13204.1.S1_at	---	---	---	4.54181e-20	2.36795
Gga.13515.2.S1_s_at	LBR	lamin B receptor	NM_205342	9.42834e-14	2.36695
Gga.11602.1.S1_at	---	---	---	3.05998e-09	2.36679
GgaAffx.21484.1.S1_s_at	LRRC8C	leucine rich repeat containing 8 family, member C	XM_422353	1.63646e-22	2.36604
Gga.17189.1.S1_at	---	---	---	4.86348e-27	2.36596
GgaAffx.5401.1.S1_at	DUSP5	dual specificity phosphatase 5	XM_421754	8.8703e-10	2.36594
Gga.70.1.S1_at	NKX3-2	NK3 homeobox 2	NM_204137	8.33782e-20	2.36438
GgaAffx.9363.1.S1_at	RGS7BP	regulator of G-protein signaling 7 binding protein	XM_001234191	1.94686e-14	2.36409
Gga.5208.1.S1_a_at	UBQLN1	ubiquilin 1	XM_004949192 /// XM_004949193 /// XM_004949194 /// XM_425028	1.94133e-19	2.36397
Gga.5280.1.S1_at	ZBTB46	zinc finger and BTB domain containing 46	XM_004947118 /// XM_004947119 /// XM_004947120 /// XM_004947121 /// XM_004947122 /// XM	4.49605e-18	2.36232
Gga.16705.1.S1_at	RASL10B	RAS-like, family 10, member B	XM_001233673	2.1985e-12	2.36223
Gga.18638.1.S1_at	RP11-296A16.1	Uncharacterized protein [Source:UniProtKB/TrEMBL;Acc:H7C423]	XM_004937316 /// XM_004937317 /// XM_424762	2.6639e-30	2.35977
Gga.3345.1.S1_at	ATP2B1	ATPase, Ca++ transporting, plasma membrane 1	NM_001168002	2.83202e-20	2.35772
Gga.1140.1.S1_at	ERAP1	endoplasmic reticulum aminopeptidase 1	NM_001031416 /// XM_001232417	3.2324e-11	2.35643
Gga.2093.1.S1_at	---	---	---	4.78502e-14	2.35571
GgaAffx.11373.1.S1_s_at	OSTM1	osteopetrosis associated transmembrane protein 1	NM_001031077	5.70273e-24	2.35522
Gga.18379.1.S1_at	SH3TC2	SH3 domain and tetratricopeptide repeats 2	XM_424256	2.39335e-17	2.35488
Gga.17148.2.A1_at	UBE3A	ubiquitin protein ligase E3A	XM_004938473 /// XM_004938474 /// XM_416882	1.12083e-11	2.35456
Gga.17449.1.S1_at	---	---	---	1.7594e-21	2.35429
Gga.11889.1.S1_at	EEF1E1	eukaryotic translation elongation factor 1 epsilon 1	XM_418953	1.54902e-30	2.35023
Gga.16688.1.S1_at	ATP2B1	ATPase, Ca++ transporting, plasma membrane 1	NM_001168002	5.25634e-13	2.34749
Gga.17434.1.S1_at	---	---	---	7.5053e-08	2.34744
Gga.12419.1.S1_at	---	---	---	2.30826e-29	2.34727
GgaAffx.9513.1.S1_at	DRD5	dopamine receptor D5	XM_004936301	2.35238e-15	2.34526
GgaAffx.20975.1.S1_at	BAHD1	bromo adjacent homology domain containing 1	NM_001199543	9.12832e-34	2.34424
Gga.79.1.S1_at	DACH1	dachshund family transcription factor 1	NM_001199446	1.86927e-12	2.34352
GgaAffx.8604.1.S1_at	UTP15	UTP15, U3 small nucleolar ribonucleoprotein, homolog (S. cerevisiae)	NM_001012606	5.4286e-20	2.34322
Gga.15155.1.S1_at	---	---	---	3.65803e-18	2.34275
Gga.3933.1.S1_at	---	---	---	3.88816e-20	2.34079
Gga.1043.1.S1_s_at	NUDT19	nudix (nucleoside diphosphate linked moiety X)-type motif 19	NM_001031458	1.07674e-15	2.33904
GgaAffx.12846.1.S1_at	TOR1A	torsin family 1, member A (torsin A)	NM_001030687	3.80082e-19	2.33878
Gga.8732.2.S1_s_at	PLK3	polo-like kinase 3	XM_004936724 /// XM_422425	1.41158e-12	2.33806
Gga.19244.1.A1_at	VPS13B	vacuolar protein sorting 13 homolog B (yeast)	XM_418354	1.77001e-09	2.33594
GgaAffx.3255.1.S1_s_at	WNK2	WNK lysine deficient protein kinase 2	XM_414326	1.84021e-20	2.3343
Gga.167.1.S1_at	SALL3	spalt-like transcription factor 3	NM_204647	1.78774e-11	2.33335
GgaAffx.21844.1.S1_s_at	CDH2	cadherin 2, type 1, N-cadherin (neuronal)	NM_001001615	3.40693e-24	2.33168
Gga.17155.1.S1_at	---	---	---	1.99167e-17	2.33068
Gga.6951.1.A1_at	---	---	---	1.34167e-26	2.33067
Gga.16523.1.S2_s_at	P2RX1	purinergic receptor P2X, ligand-gated ion channel, 1	NM_204519	3.09764e-11	2.32764
Gga.19444.1.S1_at	C14H16ORF52	chromosome 14 open reading frame, human C16orf52	XM_004945288 /// XM_414916	3.47428e-24	2.32703
Gga.17194.1.S1_at	---	---	---	2.04167e-18	2.32617
GgaAffx.26353.1.S1_s_at	LOC101749208 /// LOC101749314	GTPase IMAP family member 7-like /// GTPase IMAP family member 7-like	XM_004939069 /// XM_004939281	4.49443e-12	2.32602
Gga.77.1.S1_at	NR3C2	nuclear receptor subfamily 3, group C, member 2	NM_001159345	2.18039e-20	2.32497
Gga.13504.1.S1_at	RRM2	ribonucleotide reductase M2	XM_001231544 /// XM_004935753 /// XM_004935754 /// XM_004935755	4.11134e-16	2.32306
Gga.12642.1.S1_at	KIAA0040	KIAA0040	XM_003641663 /// XM_004943264 /// XM_422276	1.38151e-17	2.32261
Gga.1503.1.S1_at	---	---	---	1.50025e-32	2.31996
GgaAffx.1717.2.S1_s_at	PCOLCE2	procollagen C-endopeptidase enhancer 2	XM_426680	4.46121e-27	2.31762
Gga.4696.1.S1_at	---	---	---	3.68633e-12	2.31704
GgaAffx.21054.1.S1_s_at	LOC101749579 /// RTN4	reticulon-4-like /// reticulon 4	NM_001277087 /// NM_204366 /// XM_004940171	1.38986e-06	2.31621
Gga.7940.1.S1_at	CCDC85C	coiled-coil domain containing 85C	XM_421357	5.58937e-17	2.31586
Gga.4488.1.S1_at	ADCY5	adenylate cyclase 5	NM_204631	2.59419e-22	2.31408
Gga.18136.1.S1_at	ZDHHC21	zinc finger, DHHC-type containing 21	NM_001031438	6.8652e-16	2.31355
Gga.2478.1.S1_at	NCEH1	neutral cholesterol ester hydrolase 1	XM_426713	1.23303e-34	2.31344
GgaAffx.12117.1.S1_s_at	MARCKSL1	MARCKS-like 1	NM_001080718	3.15264e-51	2.30841
Gga.13107.1.S1_at	---	---	---	3.51959e-18	2.30702
Gga.4964.54.S1_x_at	TARP	TCR gamma alternate reading frame protein	XM_001235432	2.25203e-08	2.30543
Gga.3737.1.S1_at	POLR2F	polymerase (RNA) II (DNA directed) polypeptide F	NM_204734	5.85895e-24	2.30392
Gga.17892.1.S1_at	---	---	---	8.97801e-29	2.30381
Gga.17503.1.S1_at	RAB7L1	RAB7, member RAS oncogene family-like 1	XM_004934943 /// XM_004934944 /// XM_417967	1.16005e-28	2.30183
Gga.742.1.S1_at	SST	somatostatin	NM_205336	2.93589e-07	2.29935
Gga.7681.1.S1_at	LCOR	ligand dependent nuclear receptor corepressor	XM_421716	1.0155e-17	2.29931
GgaAffx.25485.1.S1_at	SLC40A1	solute carrier family 40 (iron-regulated transporter), member 1	NM_001012913	5.56521e-10	2.29915
Gga.260.2.S1_a_at	DMRT1	doublesex and mab-3 related transcription factor 1	NM_001101831	1.09719e-09	2.29711
GgaAffx.11572.1.S1_at	PNRC2	proline-rich nuclear receptor coactivator 2	NM_001006315	4.43928e-43	2.29654
Gga.19259.1.S1_at	---	---	---	8.96038e-23	2.29538
GgaAffx.11985.1.S1_s_at	LSM7	LSM7 homolog, U6 small nuclear RNA and mRNA degradation associated	NM_001006337	4.5414e-39	2.29531
Gga.9274.1.S1_at	---	---	---	3.63029e-12	2.29501
Gga.16548.1.S1_at	---	---	---	1.79725e-20	2.28944
Gga.5208.2.S1_x_at	UBQLN1	ubiquilin 1	XM_004949192 /// XM_004949193 /// XM_004949194 /// XM_425028	1.68358e-20	2.28882
GgaAffx.8419.5.S1_s_at	SOS1	son of sevenless homolog 1 (Drosophila)	XM_003640931	3.67233e-11	2.28875
Gga.15795.1.S1_at	UBE2V2	ubiquitin-conjugating enzyme E2 variant 2	NM_001031018	3.82625e-18	2.28865
Gga.5824.1.S1_at	INA	internexin neuronal intermediate filament protein, alpha	XM_004942255	1.41106e-13	2.28744
GgaAffx.25281.1.S1_at	TTC9	tetratricopeptide repeat domain 9	XM_001231668	5.00353e-10	2.28699
Gga.16734.1.S1_at	---	---	---	1.09852e-20	2.2868
GgaAffx.21563.1.S1_at	ELAVL2	ELAV (embryonic lethal, abnormal vision, Drosophila)-like 2 (Hu antigen B)	XM_003643069 /// XM_004949537 /// XM_004949538 /// XM_004949539 /// XM_004949540 /// XM	4.53467e-14	2.28675
Gga.15028.1.S1_at	IL10RA	interleukin 10 receptor, alpha	NM_001039597	1.31634e-14	2.28383
Gga.7875.1.S1_at	ITPRIPL2	inositol 1,4,5-trisphosphate receptor interacting protein-like 2	XM_003642123	2.10176e-37	2.28319
GgaAffx.12447.1.S1_at	SLC16A9	solute carrier family 16, member 9	NM_001031222	1.70231e-25	2.28292
Gga.6984.2.S1_s_at	HN1	hematological and neurological expressed 1	NM_001006425	4.92879e-29	2.28246
Gga.6515.1.S1_at	CNOT6L	CCR4-NOT transcription complex, subunit 6-like	XM_004941023 /// XM_420472	3.21185e-17	2.28182
Gga.5827.1.S1_at	DSCAM	Down syndrome cell adhesion molecule	XM_004934561 /// XM_416734	2.9456e-10	2.28066
Gga.8202.2.S1_a_at	ZFAND2A	zinc finger, AN1-type domain 2A	XM_004945131 /// XM_004945132 /// XM_422896 /// XR_213137	1.83876e-12	2.27965
Gga.17227.1.S1_at	---	---	---	2.19008e-20	2.27947
Gga.1182.1.S1_s_at	MOV10	Mov10, Moloney leukemia virus 10, homolog (mouse)	NM_001012843	1.95772e-22	2.27731
Gga.7661.1.S1_at	---	---	---	1.44726e-29	2.27691
Gga.16410.1.S1_at	CHRNA7	cholinergic receptor, nicotinic, alpha 7 (neuronal)	NM_204181	9.94557e-17	2.27653
Gga.5545.1.S1_at	LEPROTL1	leptin receptor overlapping transcript-like 1	XM_004941153 /// XM_420582	6.40553e-18	2.27567
GgaAffx.5059.1.S1_at	CFAP36	cilia and flagella associated protein 36	NM_001199423	1.26593e-14	2.27502
Gga.15729.1.S1_at	BNIP3L	BCL2/adenovirus E1B 19kDa interacting protein 3-like	NM_001030885	5.66276e-28	2.2727
Gga.12401.1.S1_at	PRRG4	proline rich Gla (G-carboxyglutamic acid) 4 (transmembrane)	NM_001199415	7.53272e-18	2.27204
Gga.9819.1.S1_s_at	C23H1orf63	chromosome 23 open reading frame, human C1orf63	XM_004947720 /// XM_417739 /// XR_213604 /// XR_213605	1.33667e-07	2.26967
Gga.2460.1.S1_at	PROX1	prospero homeobox 1	NM_001005616	1.60946e-21	2.26843
Gga.3460.1.S1_at	DIAPH1	diaphanous homolog 1 (Drosophila)	NM_204210	5.40759e-36	2.26695
GgaAffx.24196.1.S1_s_at	LPAR2	lysophosphatidic acid receptor 2	NM_001115081	2.50095e-14	2.2669
Gga.1768.1.S1_at	MGAT3	mannosyl (beta-1,4-)-glycoprotein beta-1,4-N-acetylglucosaminyltransferase	NM_001012693	3.77705e-19	2.26678
Gga.8244.1.S1_at	CMPK2	cytidine monophosphate (UMP-CMP) kinase 2, mitochondrial	XM_419937	4.26507e-18	2.26652
Gga.19365.1.S1_at	USH2A	Usher syndrome 2A (autosomal recessive, mild)	XM_419417	1.79261e-18	2.26612
GgaAffx.25296.1.S1_at	PGF	placental growth factor	XM_001235058	1.84397e-08	2.26549
Gga.4434.1.S1_at	TBPL1	TBP-like 1	NM_204755	5.07381e-37	2.26386
Gga.14573.1.S1_at	PPM1J	protein phosphatase, Mg2+/Mn2+ dependent, 1J	XM_418000	5.13372e-14	2.26339
Gga.6964.1.S1_at	---	---	---	2.03228e-10	2.26326
GgaAffx.5194.1.S1_at	CLK1	CDC-like kinase 1	XM_003641583 /// XM_004942603	4.10496e-12	2.26282
Gga.2656.1.S1_at	SLC22A7	solute carrier family 22 (organic anion transporter), member 7	NM_001199438	7.16357e-14	2.26258
GgaAffx.20289.1.S1_s_at	SLC37A3	solute carrier family 37, member 3	NM_001012538	1.79157e-22	2.26249
Gga.16383.1.S1_at	DCP2	decapping mRNA 2	XM_003643043 /// XM_004949272 /// XM_004949273 /// XM_004949274	1.28878e-21	2.26153
Gga.3366.1.S1_at	IL20RA	interleukin 20 receptor, alpha	XM_419723	2.24118e-09	2.25904
Gga.8887.3.S1_a_at	APOO	apolipoprotein O	XM_004934655 /// XM_004934656 /// XM_004934657 /// XM_004934658 /// XM_416798	6.27146e-35	2.25903
Gga.2497.1.S1_at	RWDD3	RWD domain containing 3	NM_001277556	3.78996e-23	2.2589
Gga.2182.1.S1_at	IGF1R	insulin-like growth factor 1 receptor	NM_205032	5.71877e-21	2.25772
Gga.5337.1.S1_at	LYPLA1	lysophospholipase I	XM_001233656 /// XM_004939857	8.28597e-42	2.25741
Gga.1195.1.S1_at	ETNK1	ethanolamine kinase 1	XM_416426	3.20861e-24	2.25701
Gga.19106.1.S1_at	---	---	---	5.03545e-19	2.25496
Gga.14853.1.S1_at	PANX2	pannexin 2	XM_004937505 /// XM_004937506 /// XM_004937507 /// XM_004937508 /// XM_004937509 /// XM	3.96196e-21	2.25366
GgaAffx.4559.2.S1_s_at	LEPREL1	leprecan-like 1	NM_001001530	2.65028e-18	2.25211
Gga.11300.1.S1_at	---	---	---	5.73732e-14	2.25014
Gga.8445.1.S1_at	DUSP6	dual specificity phosphatase 6	NM_204354	1.52784e-28	2.24951
Gga.17557.1.S1_at	---	---	---	2.91444e-40	2.24913
Gga.1500.1.S1_at	2006-09-01	septin 6	NM_001031125	2.77731e-30	2.2453
Gga.894.1.S1_at	LIX1	limb and CNS expressed 1	NM_204347	9.93293e-15	2.24136
Gga.8873.1.S1_a_at	NMI	N-myc (and STAT) interactor	XM_422160	1.37917e-19	2.23874
Gga.9303.2.S1_s_at	FAM133B	family with sequence similarity 133, member B	NM_001030975	2.63158e-26	2.23686
Gga.6355.1.S1_at	SLC39A6	solute carrier family 39 (zinc transporter), member 6	XM_419071	1.22847e-20	2.23606
Gga.1082.1.S1_at	PTK2B	protein tyrosine kinase 2 beta	XM_003641070 /// XM_004935840 /// XM_004935841 /// XM_004935842 /// XM_004935843	5.82385e-19	2.23488
Gga.18955.1.S1_at	CHMP3	charged multivesicular body protein 3	XM_004936243 /// XM_420858	1.80512e-33	2.23471
Gga.1454.1.S1_at	LSM5	LSM5 homolog, U6 small nuclear RNA and mRNA degradation associated	NM_001302170 /// NM_001302171 /// XM_004939542 /// XM_418849	1.62956e-20	2.23422
Gga.13534.1.S1_at	---	---	---	7.93238e-13	2.23359
Gga.10672.2.S1_a_at	---	---	---	1.79702e-18	2.23297
Gga.13592.1.S1_s_at	MRGBP	MRG/MORF4L binding protein	XM_417408 /// XR_213473 /// XR_213474	2.13912e-36	2.23264
GgaAffx.12910.1.S1_at	LOC772080	keratin, type I cytoskeletal 17-like	XM_001233971 /// XM_004948600 /// XM_004948601	1.93615e-22	2.23053
Gga.18324.1.S1_at	PRKX	protein kinase, X-linked	XM_416852	2.54659e-24	2.2303
Gga.16364.1.S1_at	---	---	---	2.86879e-28	2.23022
Gga.17933.1.S1_at	---	---	---	1.93677e-21	2.23015
GgaAffx.26772.1.S1_at	LRRC8C	leucine rich repeat containing 8 family, member C	XM_422353	5.00021e-20	2.22908
GgaAffx.23028.1.S1_s_at	SPRED1	sprouty-related, EVH1 domain containing 1	NM_001199709	1.85877e-07	2.22827
Gga.16356.1.S1_at	NOTCH1	notch 1	NM_001030295 /// XM_004945970 /// XM_004945971 /// XM_415420	1.82108e-26	2.22768
Gga.243.3.S1_a_at	NTM	neurotrimin	NM_204711	4.66165e-07	2.22662
GgaAffx.23557.10.S1_s_at	SLC4A7	solute carrier family 4, sodium bicarbonate cotransporter, member 7	XM_004939414 /// XM_004939415 /// XM_004939416 /// XM_418757	2.90873e-22	2.22661
Gga.4292.1.S1_at	LAMB2	laminin, beta 2 (laminin S)	NM_204166	5.46687e-18	2.22536
Gga.7735.1.S1_at	SLC30A9	solute carrier family 30 (zinc transporter), member 9	XM_004936076 /// XM_004936077 /// XM_420731	7.57765e-15	2.22261
Gga.1009.2.S1_s_at	ARPC1B	actin related protein 2/3 complex, subunit 1B, 41kDa	NM_001030632	4.43952e-15	2.22141
Gga.4850.2.S1_at	---	---	---	2.64202e-14	2.22069
GgaAffx.20283.1.S1_at	LOC417551	uncharacterized LOC417551	XR_140291	1.79149e-08	2.21734
Gga.10034.2.S1_s_at	SERPINB2	serpin peptidase inhibitor, clade B (ovalbumin), member 2	XM_418982	5.10338e-10	2.21563
Gga.17322.1.S1_at	ELAVL1	ELAV like RNA binding protein 1	NM_204833	5.60916e-10	2.21519
Gga.5896.1.S1_at	SMEK2	SMEK homolog 2, suppressor of mek1 (Dictyostelium)	XM_001231341 /// XM_004940107 /// XM_004940108 /// XM_004940109 /// XM_424305	4.61367e-25	2.2151
GgaAffx.12921.1.S1_at	KATNBL1	katanin p80 subunit B-like 1	NM_001031198	6.48203e-21	2.21438
GgaAffx.12217.1.S1_at	GTF2H5	general transcription factor IIH, polypeptide 5	NM_001097535	4.08121e-40	2.21338
GgaAffx.6163.1.S1_at	CLGN	calmegin	XM_004940941 /// XM_004940942 /// XM_004940943 /// XM_004940944 /// XM_004940945 /// XM	8.48135e-16	2.21271
Gga.16579.1.S1_at	---	---	---	1.22451e-21	2.21248
Gga.1257.1.S1_s_at	GLCCI1	glucocorticoid induced transcript 1	NM_001012855	1.08644e-19	2.21245
Gga.9955.1.S1_at	---	---	---	1.18614e-27	2.21189
Gga.10376.1.S1_s_at	SCML2	sex comb on midleg-like 2 (Drosophila)	XM_004934689 /// XM_004934690 /// XM_004934691 /// XM_004934692 /// XM_004934693 /// XM	5.55877e-15	2.2107
GgaAffx.12082.1.S1_s_at	ARRDC1	arrestin domain containing 1	NM_001031475	6.83412e-20	2.21042
Gga.9848.1.S1_at	SLC35E1	solute carrier family 35, member E1	XM_004948935 /// XM_418259	2.43966e-22	2.21035
GgaAffx.9364.1.S1_at	SREK1IP1	SREK1-interacting protein 1	XM_004937278 /// XM_424747	1.93868e-16	2.20921
Gga.14969.1.S1_at	EPHX4	epoxide hydrolase 4	XM_422345	2.07733e-11	2.20775
Gga.9884.1.S1_at	TMEM2	transmembrane protein 2	XM_003643024 /// XM_004949164	1.56078e-28	2.2077
Gga.12345.1.S1_a_at	LOC100859387	transmembrane protein 101-like	XM_003643812	1.07484e-20	2.2054
Gga.7655.1.S1_at	JADE3	jade family PHD finger 3	XM_004938456 /// XM_416870	4.16627e-19	2.20505
GgaAffx.22652.1.S1_at	TOR4A	torsin family 4, member A	XM_004945789 /// XM_415532	3.91522e-09	2.20442
Gga.17031.1.S1_s_at	---	---	---	1.7376e-13	2.20363
Gga.1927.1.S1_at	GADD45A	growth arrest and DNA-damage-inducible, alpha	NM_001044678	2.80484e-17	2.20056
Gga.2039.1.S1_at	HMOX1	heme oxygenase 1	NM_205344	2.27609e-21	2.20049
Gga.6135.1.S1_at	CYP27A1	cytochrome P450, family 27, subfamily A, polypeptide 1	XM_422056	1.03486e-17	2.19756
GgaAffx.4004.2.S1_at	C16ORF45	chromosome 14 open reading frame, human C16orf45	NM_001277574	1.38182e-10	2.19737
GgaAffx.20674.1.S1_at	SKIL	SKI-like proto-oncogene	NM_205174	1.00534e-06	2.19668
Gga.4789.1.S1_at	---	---	---	9.9316e-27	2.1961
Gga.19345.1.S1_at	MARK3	MAP/microtubule affinity-regulating kinase 3	XM_001234618 /// XM_004936354 /// XM_004936355 /// XM_004936356 /// XM_004936357 /// XM	1.89431e-25	2.19474
GgaAffx.10072.2.A1_at	HTR1E	5-hydroxytryptamine (serotonin) receptor 1E, G protein-coupled	XM_004940394 /// XM_004940395	2.64103e-15	2.19407
Gga.9914.2.A1_at	---	---	---	1.05955e-20	2.1939
Gga.19342.1.S1_at	KCNMA1	potassium large conductance calcium-activated channel, subfamily M, alpha member 1	NM_204224	7.44681e-16	2.19254
Gga.12935.1.S1_at	CHMP3	charged multivesicular body protein 3	XM_004936243 /// XM_420858	1.06238e-30	2.19147
Gga.19401.1.S1_at	UBE2D2 /// UBE2D3	ubiquitin-conjugating enzyme E2D 2 /// ubiquitin-conjugating enzyme E2D 3	NM_001031153 /// XM_414470	8.41052e-24	2.19097
Gga.11661.1.S1_at	CZH5ORF28	chromosome Z open reading frame, human C5orf28	XM_004937218 /// XM_424781	1.4072e-24	2.19011
Gga.4602.1.S1_at	BAIAP2L1	BAI1-associated protein 2-like 1	NM_001277529	4.43947e-16	2.19007
Gga.779.1.S1_a_at	SYNPR	synaptoporin	NM_205394	2.44759e-12	2.18757
GgaAffx.20151.1.S1_s_at	---	---	---	1.74956e-20	2.18665
Gga.3301.1.S1_at	ATP1B1	ATPase, Na+/K+ transporting, beta 1 polypeptide	NM_205520	1.04736e-20	2.18616
GgaAffx.13056.1.S1_at	E2F5	E2F transcription factor 5, p130-binding	NM_001030942	3.37755e-31	2.18591
GgaAffx.21511.1.S1_at	---	---	---	3.44937e-10	2.18527
Gga.18649.1.S1_at	---	---	---	3.36944e-12	2.18523
Gga.17046.1.S1_at	LONRF3	LON peptidase N-terminal domain and ring finger 3	XM_004940846 /// XM_420345	6.87916e-13	2.18507
Gga.1328.1.S2_at	B2M	beta-2-microglobulin	NM_001001750 /// XM_004943628 /// XR_212829 /// XR_212830	2.86215e-24	2.18435
Gga.11251.1.S1_at	---	---	---	5.21457e-29	2.17974
Gga.13444.1.S1_at	ETV6	ets variant 6	NM_001199273	1.81665e-12	2.17826
Gga.14209.1.S1_at	SLC9A5	solute carrier family 9, subfamily A (NHE5, cation proton antiporter 5), member 5	XM_003641901 /// XM_003643182 /// XM_004944104 /// XM_004944105 /// XM_004944106	1.31447e-15	2.1774
Gga.3627.1.S1_at	---	---	---	1.7163e-19	2.17703
Gga.13458.1.S1_at	---	---	---	3.03305e-26	2.17591
GgaAffx.10163.1.S1_s_at	RIMS1	regulating synaptic membrane exocytosis 1	XM_004940433 /// XM_004940434 /// XM_004940435 /// XM_004940436 /// XM_004940437 /// XM	6.13887e-17	2.17499
Gga.790.1.S1_at	ISL2	ISL LIM homeobox 2	---	1.8332e-13	2.17329
GgaAffx.26775.1.S1_at	---	---	---	7.06683e-08	2.17253
Gga.4851.1.A1_at	COL3A1	collagen, type III, alpha 1	NM_205380	1.13777e-06	2.17214
Gga.1530.1.S1_at	---	---	---	2.28995e-19	2.17029
Gga.16552.1.S1_a_at	CD24	CD24 molecule	NM_001277735 /// XM_003641011	1.28453e-18	2.16905
Gga.14591.1.S1_at	---	---	---	1.12296e-22	2.16898
Gga.17658.1.S1_at	FGD6	FYVE, RhoGEF and PH domain containing 6	XM_416149	8.37253e-20	2.16819
Gga.577.1.S1_at	ADORA2B	adenosine A2b receptor	NM_205087	5.77525e-16	2.16777
GgaAffx.20491.1.S1_at	---	---	---	4.66789e-11	2.16698
Gga.7802.1.S1_at	CCDC28A	coiled-coil domain containing 28A	XM_004935683 /// XM_004935684 /// XM_419716 /// XR_210497	4.41805e-14	2.16491
GgaAffx.23310.1.S1_at	GLIS1	GLIS family zinc finger 1	XM_422485	1.39618e-14	2.1646
GgaAffx.1153.1.S1_s_at	HAUS1	HAUS augmin-like complex, subunit 1	NM_001030625	2.3762e-12	2.1644
GgaAffx.13122.1.S1_s_at	PSMA2	proteasome (prosome, macropain) subunit, alpha type, 2	NM_001012860	8.33275e-24	2.16397
GgaAffx.21349.1.S1_at	NIPA1	non imprinted in Prader-Willi/Angelman syndrome 1	NM_001030810 /// XM_003640526	2.33549e-14	2.16244
Gga.1575.1.S1_at	---	---	---	7.04727e-10	2.16231
Gga.18931.1.S1_at	PTP4A1	protein tyrosine phosphatase type IVA, member 1	NM_001008461	3.5851e-22	2.16166
Gga.5549.1.S1_at	---	---	---	6.53926e-17	2.16025
Gga.6220.2.S1_a_at	CREM	cAMP responsive element modulator	NM_001278132 /// NM_001278133 /// NM_001278134 /// NM_001278135 /// NM_204387	5.43199e-15	2.15997
Gga.9983.1.S1_at	CCDC173	coiled-coil domain containing 173	XM_422007	3.35102e-22	2.15975
GgaAffx.25498.1.S1_at	MMP17	matrix metallopeptidase 17 (membrane-inserted)	XM_415092	5.36686e-15	2.15965
Gga.12464.1.S1_at	---	---	---	1.73516e-09	2.15943
Gga.5309.1.S1_at	LOC771811	mucin-5B-like	XM_001235037 /// XM_004936751	4.27174e-29	2.15934
Gga.17196.1.S1_at	---	---	---	1.03203e-16	2.15862
Gga.18700.1.S1_at	---	---	---	2.68465e-15	2.15791
GgaAffx.23068.1.S1_s_at	TRERF1	transcriptional regulating factor 1	XM_004935340 /// XM_419445	1.13235e-18	2.15782
Gga.3362.1.S1_at	H2AFY2	H2A histone family, member Y2	NM_001277338	4.76614e-33	2.15684
Gga.2965.1.S1_at	TIMP2	TIMP metallopeptidase inhibitor 2	NM_204298	2.23974e-12	2.15656
Gga.5809.1.S1_at	EMC2	ER membrane protein complex subunit 2	NM_001198680	7.41348e-35	2.15654
Gga.5891.1.S1_at	PDCD6	programmed cell death 6	XM_004935180 /// XM_419075	1.36575e-28	2.15619
GgaAffx.11438.1.S1_s_at	SLCO4A1	solute carrier organic anion transporter family, member 4A1	NM_001030856 /// NM_001278151	1.15351e-11	2.15589
Gga.10266.1.S1_at	---	---	---	2.07762e-17	2.15578
GgaAffx.12275.1.S1_s_at	MCM6	minichromosome maintenance complex component 6	NM_001006527	2.29738e-12	2.15552
Gga.6891.1.S1_at	---	---	---	8.14674e-13	2.15552
Gga.6367.1.S1_at	CLNS1A	chloride channel, nucleotide-sensitive, 1A	XM_423253	7.32826e-32	2.15255
Gga.17192.1.S1_at	---	---	---	2.86655e-22	2.1524
GgaAffx.20270.1.S1_s_at	PDE4D	phosphodiesterase 4D, cAMP-specific	XM_003642985 /// XM_004937252 /// XM_004937253 /// XM_004937254 /// XM_004937255 /// XM	4.34423e-09	2.15207
Gga.17430.1.S1_at	NUP210	nucleoporin 210kDa	XM_414320	2.28163e-14	2.15171
GgaAffx.12006.1.S1_s_at	PLEKHA3	pleckstrin homology domain containing, family A (phosphoinositide binding specific) mem	NM_001031251	5.71083e-28	2.15056
GgaAffx.9411.1.S1_at	HOMER1	homer scaffolding protein 1	XM_004937325 /// XM_424768	2.07878e-12	2.14734
Gga.11879.1.S1_at	SLC12A8	solute carrier family 12, member 8	XM_003641624 /// XM_004942951 /// XM_004942952 /// XM_004942953	2.7609e-09	2.1472
Gga.17003.1.S1_at	ITPRIPL2	inositol 1,4,5-trisphosphate receptor interacting protein-like 2	XM_003642123	3.78834e-34	2.14477
GgaAffx.11647.1.S1_s_at	POC1B	POC1 centriolar protein B	NM_001006232	1.60073e-22	2.14467
GgaAffx.10705.1.S1_at	---	---	---	1.92654e-23	2.14399
Gga.13512.1.S1_at	RGS16	regulator of G-protein signaling 16	NM_001277544	6.14026e-13	2.14212
GgaAffx.21040.1.S1_at	PPM1E	protein phosphatase, Mg2+/Mn2+ dependent, 1E	XM_415871	7.77718e-16	2.14061
Gga.9783.1.S1_s_at	CACFD1	calcium channel flower domain containing 1	NM_001277657	6.89814e-16	2.14006
Gga.5372.1.S1_at	---	---	---	7.4233e-27	2.13977
Gga.468.1.S1_at	FOXD3	forkhead box D3	NM_204951 /// XM_001235574	3.82072e-07	2.13867
GgaAffx.21147.1.S1_at	AKAP11	A kinase (PRKA) anchor protein 11	XM_004938673 /// XM_004938674 /// XM_004938675 /// XM_004938676 /// XM_004938677 /// XM	9.6903e-25	2.13678
Gga.2907.2.S1_at	FAM206A	family with sequence similarity 206, member A	NM_001006383	6.18455e-11	2.13625
GgaAffx.11873.1.S1_s_at	AGO3	argonaute RISC catalytic component 3	NM_001030900	6.21081e-14	2.13498
Gga.13985.1.S1_at	ZBED4	zinc finger, BED-type containing 4	NM_001199541	2.51681e-05	2.13467
GgaAffx.20970.1.S1_at	---	---	---	2.1436e-13	2.13414
GgaAffx.12319.1.S1_s_at	FAM105A	family with sequence similarity 105, member A	NM_001079746	4.93944e-22	2.13226
Gga.8125.1.S1_at	GJB1	gap junction protein, beta 1, 32kDa	NM_204371	5.69734e-13	2.13189
Gga.7589.1.S1_at	LRRC48	leucine rich repeat containing 48	XM_004945195 /// XM_414814	2.31976e-16	2.13166
Gga.4309.1.S1_at	SOX8	SRY (sex determining region Y)-box 8	NM_204731	1.50863e-17	2.13124
Gga.6235.1.S1_at	ABRACL	ABRA C-terminal like	NM_001302176 /// XM_001233536 /// XM_004935682	3.5303e-30	2.1311
Gga.4097.1.S1_at	MAP2	microtubule-associated protein 2	XM_004942428 /// XM_004942429 /// XM_004942430 /// XM_004942431 /// XM_004942432 /// XM	6.39965e-23	2.13076
GgaAffx.22268.1.S1_s_at	MORC2	MORC family CW-type zinc finger 2	XM_003642226 /// XM_004934416 /// XM_004934417 /// XM_004934418 /// XR_210172	2.52912e-25	2.13
GgaAffx.20625.1.S1_s_at	CCDC28A	coiled-coil domain containing 28A	XM_004935683 /// XM_004935684 /// XM_419716 /// XR_210497	4.39594e-21	2.12945
Gga.18934.1.S1_at	---	---	---	4.02911e-18	2.12783
Gga.19381.1.S1_s_at	NIN	ninein (GSK3B interacting protein)	XM_004936503 /// XM_004936504 /// XM_004936505 /// XM_004936506 /// XM_004936507 /// XM	3.09202e-12	2.1266
Gga.421.2.S1_a_at	TK1	thymidine kinase 1, soluble	NM_204898	4.88372e-15	2.12544
Gga.9179.1.S1_at	---	---	---	9.17036e-16	2.12015
Gga.2690.1.S1_a_at	FZD6	frizzled class receptor 6	NM_001271931	4.81672e-08	2.11828
Gga.13042.1.S1_at	SEMA4B	sema domain, immunoglobulin domain (Ig), transmembrane domain (TM) and short cytoplasmi	XM_004943954 /// XM_004943955 /// XM_004943956 /// XM_004943957 /// XM_004943958 /// XM	9.73043e-19	2.11647
Gga.1039.1.S1_at	RP11-290H9.2	Integrin beta [Source:UniProtKB/TrEMBL;Acc:H3BM21]	NM_204315	3.08893e-15	2.11647
Gga.915.1.S1_at	SOCS3	suppressor of cytokine signaling 3	NM_204600	1.43641e-17	2.1157
Gga.6042.1.S1_at	SLC52A3	solute carrier family 52 (riboflavin transporter), member 3	XM_004947144 /// XM_004947145 /// XM_417443	2.48178e-16	2.11456
Gga.4035.1.S1_at	K123	K123 protein	NM_205019	6.9804e-10	2.11281
Gga.764.1.S1_at	ACVR2B	activin A receptor, type IIB	NM_204317	5.96269e-16	2.11244
Gga.16271.1.S1_at	NAV2	neuron navigator 2	XM_003641283 /// XM_004941317 /// XM_004941318 /// XM_004941319 /// XM_004941320 /// XM	4.75967e-12	2.1116
Gga.1210.1.S2_at	NOCT	nocturnin	NM_001009928	4.86188e-24	2.1113
Gga.14607.1.S1_at	---	---	---	2.6399e-23	2.11058
GgaAffx.26385.1.S1_at	---	---	---	4.12252e-10	2.10948
GgaAffx.20432.1.S1_at	GALNT9	UDP-N-acetyl-alpha-D-galactosamine:polypeptide N-acetylgalactosaminyltransferase 9 (Gal	XM_004945510 /// XM_004945511 /// XM_004945512 /// XM_415088	4.17591e-10	2.10807
Gga.18892.1.S1_at	---	---	---	8.06659e-34	2.10787
Gga.18324.1.S1_s_at	PRKX	protein kinase, X-linked	XM_416852	3.20682e-20	2.10723
Gga.5692.1.S1_at	NDUFB4	NADH dehydrogenase (ubiquinone) 1 beta subcomplex, 4, 15kDa	XM_001233270 /// XM_004938168	1.71913e-22	2.10657
GgaAffx.20328.1.S1_at	PHF5A	PHD finger protein 5A	NM_001277376	1.47146e-16	2.10574
Gga.16160.1.S1_at	CAMK4L	calcium/calmodulin-dependent protein kinase IV-like	XM_004948877 /// XM_424850	2.63111e-16	2.10544
Gga.3663.3.A1_at	NCL	nucleolin	NM_205265	8.95465e-20	2.10498
Gga.10022.1.S1_at	PCTP	phosphatidylcholine transfer protein	XM_415652	1.4566e-17	2.10465
Gga.6773.1.S1_at	SLC10A4	solute carrier family 10, member 4	XM_001233593	5.48221e-20	2.10416
Gga.12926.1.S1_s_at	RAB31	RAB31, member RAS oncogene family	XM_428301	1.9422e-14	2.10291
GgaAffx.20330.1.S1_at	SOGA2	SOGA family member 2	XM_004939740 /// XM_004939741 /// XM_004939742 /// XM_004939743 /// XM_004939744 /// XM	6.69287e-26	2.10284
GgaAffx.4265.1.S1_at	---	---	---	7.23154e-09	2.10259
GgaAffx.10647.1.S1_s_at	NLGN4X	neuroligin 4, X-linked	NM_001171770	6.27401e-12	2.10153
Gga.8732.1.S1_at	PLK3	polo-like kinase 3	XM_004936724 /// XM_422425	9.75635e-13	2.1011
GgaAffx.22381.3.S1_s_at	NCAM1	neural cell adhesion molecule 1	NM_001128828 /// NM_001242604	7.67372e-15	2.10093
Gga.19149.1.S1_at	GFOD2	glucose-fructose oxidoreductase domain containing 2	NM_001030560	9.78987e-36	2.09993
Gga.6132.1.S1_at	---	---	---	1.63542e-21	2.09952
GgaAffx.21749.1.S1_at	XYLT1	xylosyltransferase I	XM_414904	3.36864e-13	2.09866
GgaAffx.11189.1.A1_x_at	---	---	---	1.16748e-22	2.09666
GgaAffx.20829.1.S1_at	OSBPL6	oxysterol binding protein-like 6	XM_001233035 /// XM_003641569 /// XM_004942702 /// XM_004942703 /// XM_004942704 /// XM	3.74566e-27	2.0964
Gga.9364.1.S1_at	---	---	---	1.80125e-10	2.09639
Gga.7246.1.S1_at	AL928654.7	Cysteine-rich protein 1 [Source:UniProtKB/Swiss-Prot;Acc:P50238]	XM_422218	6.08233e-16	2.09626
Gga.12239.2.S1_s_at	TAB3	TGF-beta activated kinase 1/MAP3K7 binding protein 3	XM_004934635 /// XM_004934636 /// XM_004934637 /// XM_004934638 /// XM_416787	1.61099e-12	2.09611
Gga.19662.1.S1_at	---	---	---	1.9438e-07	2.09267
Gga.13141.3.S1_s_at	UCKL1	uridine-cytidine kinase 1-like 1	NM_001270577	1.11631e-17	2.09259
GgaAffx.2814.1.S1_at	---	---	---	8.16067e-09	2.09197
Gga.5254.1.S1_at	UTP11L	UTP11-like, U3 small nucleolar ribonucleoprotein, (yeast)	XM_004947750 /// XM_417753	1.17819e-24	2.09154
Gga.17477.1.S1_at	ATP13A3	ATPase type 13A3	XM_004943324 /// XM_004943325 /// XM_004943326 /// XM_004943327 /// XM_422709	5.52128e-19	2.0915
Gga.12535.1.S1_at	CYBRD1	cytochrome b reductase 1	XM_004942742 /// XM_421999	1.19664e-18	2.09076
Gga.7892.1.S1_at	---	---	---	2.95614e-17	2.09067
Gga.16262.1.S1_at	RPRD1B	regulation of nuclear pre-mRNA domain containing 1B	NM_001030862	2.5204e-27	2.0895
Gga.11835.1.S1_at	DRAXIN	dorsal inhibitory axon guidance protein	NM_001142848	7.54728e-11	2.08895
GgaAffx.10012.1.S1_at	CXADR	coxsackie virus and adenovirus receptor	XM_004938354 /// XM_416681	9.85848e-11	2.08841
Gga.15820.1.S1_s_at	STK4	serine/threonine kinase 4	NM_001030853	3.02157e-23	2.0883
Gga.112.1.S1_a_at	RARA	retinoic acid receptor, alpha	NM_204536	3.44784e-10	2.08805
Gga.16233.1.S1_x_at	MYO9A	myosin IXA	XM_004943639	4.86191e-27	2.08728
Gga.5346.1.S1_at	SLCO5A1	solute carrier organic anion transporter family, member 5A1	XM_418287	3.51227e-21	2.08724
GgaAffx.7178.3.S1_s_at	LRRC7	leucine rich repeat containing 7	XM_003641695 /// XM_004936886 /// XM_004936887 /// XM_004936888 /// XM_004936889 /// XM	1.04632e-07	2.08561
Gga.5705.1.S1_at	LOC768374	egl nine homolog 1-like	XM_001231253	1.54849e-34	2.08483
Gga.9835.1.S1_a_at	DYNLT3	dynein, light chain, Tctex-type 3	NM_001277734	2.41573e-28	2.08407
Gga.5995.1.S1_at	ACOT7	acyl-CoA thioesterase 7	XM_003642533 /// XM_004947343 /// XM_417533	2.54177e-13	2.08386
Gga.5369.1.S1_at	SCNN1G	sodium channel, non voltage gated 1 gamma subunit	XM_414880	1.77969e-11	2.08075
GgaAffx.20737.1.S1_at	PARP14	poly (ADP-ribose) polymerase family, member 14	XM_422113	1.80907e-13	2.08055
Gga.3570.1.S1_at	RCAN1	regulator of calcineurin 1	NM_001278079	6.85042e-31	2.07859
GgaAffx.7462.1.A1_at	AKAP5	A kinase (PRKA) anchor protein 5	XM_430060	9.38469e-13	2.07842
GgaAffx.12776.1.S1_at	C10orf2	chromosome 10 open reading frame 2	NM_001031344	3.09865e-18	2.07806
GgaAffx.25933.1.S1_at	LOC100859655 /// PITPNC1	cytoplasmic phosphatidylinositol transfer protein 1-like /// phosphatidylinositol trans	XM_003642344 /// XM_004946212 /// XM_004946213 /// XM_004946219 /// XM_004946220 /// XM	3.50724e-10	2.0778
Gga.4098.1.S1_at	CNP	2',3'-cyclic nucleotide 3' phosphodiesterase	NM_205050	6.34038e-16	2.07768
Gga.14338.1.S1_at	FGFR2	fibroblast growth factor receptor 2	NM_205319	4.00783e-10	2.07726
Gga.17302.1.S1_s_at	SLC22A5	solute carrier family 22 (organic cation transporter), member 5	NM_001045828	1.13476e-20	2.07648
Gga.3202.1.S1_a_at	LOC420716	C-RF amide	NM_001114503	3.2261e-10	2.0754
Gga.20027.1.S1_s_at	LOC770617	transmembrane protein 100-like	XM_001232348	1.65983e-11	2.07494
Gga.3953.3.S1_a_at	GPBP1L1	GC-rich promoter binding protein 1-like 1	NM_001277583	6.04914e-27	2.07439
Gga.16237.1.S1_s_at	RNF149	ring finger protein 149	XM_416911	1.26469e-20	2.07356
Gga.17410.1.S1_at	GLCCI1	glucocorticoid induced transcript 1	NM_001012855	1.11015e-10	2.07049
Gga.1792.1.S1_at	C9ORF58	allograft inflammatory factor 1-like	XM_415461	5.47871e-18	2.06993
GgaAffx.12246.1.S1_s_at	ARL8BL	ADP-ribosylation factor-like 8B-like	NM_001256970	8.6543e-22	2.06885
Gga.2795.1.S1_at	---	---	---	1.00872e-22	2.06879
Gga.5555.1.S1_at	RWDD4	RWD domain containing 4	XM_001231978 /// XR_212228	6.4985e-28	2.06846
Gga.2701.1.S1_at	FGF3	fibroblast growth factor 3	NM_205327	3.80744e-08	2.06841
GgaAffx.23423.1.S1_at	KCNJ5	potassium inwardly-rectifying channel, subfamily J, member 5	XM_004947965 /// XM_004947966 /// XM_417864	5.92614e-13	2.06823
GgaAffx.8064.1.S1_s_at	PAK1IP1	PAK1 interacting protein 1	NM_001030999	1.63412e-28	2.0668
Gga.12486.1.S1_at	TSPAN13	tetraspanin 13	NM_001199612	4.47164e-15	2.06588
Gga.14790.1.S1_at	---	---	---	1.52904e-15	2.06532
GgaAffx.1613.1.S1_at	---	---	---	6.23219e-09	2.06511
Gga.1909.1.S1_at	TNFSF13B	tumor necrosis factor (ligand) superfamily, member 13b	NM_204327	9.66298e-16	2.06487
Gga.1332.1.S1_at	TMEM87A	transmembrane protein 87A	XM_004941648 /// XM_004941649 /// XM_004941650 /// XM_004941651 /// XM_421155	9.27724e-32	2.06429
Gga.11262.1.S1_at	SLC35F3	solute carrier family 35, member F3	XM_004935481 /// XM_419560	1.4695e-12	2.06398
Gga.2362.1.S1_s_at	SMCR8	Smith-Magenis syndrome chromosome region, candidate 8	XM_004945206 /// XM_414823	3.61809e-21	2.06359
Gga.8009.1.S1_at	ALKBH5	alkB, alkylation repair homolog 5 (E. coli)	XM_001233462 /// XM_004945197	5.34506e-20	2.06355
Gga.13141.1.S1_s_at	UCKL1	uridine-cytidine kinase 1-like 1	NM_001270577	5.30927e-16	2.0617
GgaAffx.20390.1.S1_at	---	---	---	5.29057e-10	2.06111
GgaAffx.6895.1.S1_at	CERS6	ceramide synthase 6	XM_001233813 /// XM_004942776 /// XM_004942777	2.17611e-12	2.05946
GgaAffx.21212.1.S1_s_at	TRIL	TLR4 interactor with leucine-rich repeats	XM_425996	4.64143e-16	2.05907
Gga.5765.1.S1_at	POMP	proteasome maturation protein	XM_004938768 /// XM_417119	2.90858e-19	2.05659
Gga.18157.1.S1_at	ARHGEF12	Rho guanine nucleotide exchange factor (GEF) 12	XM_004948021 /// XM_004948022 /// XM_417890 /// XR_213644 /// XR_213645 /// XR_213646	3.52638e-18	2.05459
GgaAffx.11635.1.S1_at	GHITM	growth hormone inducible transmembrane protein	NM_001031217	7.24676e-22	2.05411
Gga.11272.1.S1_at	---	---	---	3.86562e-08	2.05344
Gga.1219.1.S1_at	ABLIM1	actin binding LIM protein 1	NM_001159363	2.21953e-30	2.05175
Gga.2647.1.S1_at	MTMR2	myotubularin related protein 2	NM_001039274	7.23444e-13	2.05096
GgaAffx.11294.1.S1_s_at	NUDCD1	NudC domain containing 1	XM_003640849 /// XM_004940000	3.17101e-06	2.05072
Gga.16057.1.S1_s_at	E2F8	E2F transcription factor 8	XM_420910	2.21955e-16	2.05048
Gga.19773.1.S1_at	---	---	---	4.60061e-26	2.04992
Gga.8730.1.S1_x_at	---	---	---	1.90834e-18	2.04966
GgaAffx.395.1.S1_at	ANGPTL4	angiopoietin-like 4	XM_001232283	3.10625e-09	2.04954
Gga.20008.1.S1_s_at	CAMK4L	calcium/calmodulin-dependent protein kinase IV-like	XM_004948877 /// XM_424850	1.72056e-14	2.04827
Gga.13605.1.A1_at	RPL9	ribosomal protein L9	NM_001257333	2.77133e-09	2.04816
Gga.5065.1.S1_s_at	KCNC1	potassium voltage-gated channel, Shaw-related subfamily, member 1	XM_004941424 /// XM_004941425 /// XM_004941426 /// XM_004941427 /// XM_004941428 /// XM	5.78903e-09	2.04699
Gga.5523.2.S1_a_at	MKKS	McKusick-Kaufman syndrome	NM_001199410	4.69904e-26	2.04687
GgaAffx.21185.1.S1_at	ARHGEF26	Rho guanine nucleotide exchange factor (GEF) 26	XM_426718	8.22757e-09	2.0464
GgaAffx.12737.1.S1_at	MPP1	membrane protein, palmitoylated 1, 55kDa	NM_001007917	1.15739e-10	2.04512
Gga.16606.1.S1_at	ARL4C	ADP-ribosylation factor-like 4C	XM_001237034	2.65145e-23	2.04486
Gga.6363.1.S1_at	DEPDC7	DEP domain containing 7	NM_001199406	3.18565e-12	2.04484
Gga.1787.1.S1_at	PTGFRN	prostaglandin F2 receptor inhibitor	XM_416660	1.60491e-28	2.04473
GgaAffx.23684.1.S1_s_at	PLXNA2	plexin A2	XM_004934977 /// XM_004934978 /// XM_004934979 /// XM_417985	1.89013e-09	2.0434
Gga.5768.1.S1_at	RC3H2	ring finger and CCCH-type domains 2	XM_004946005 /// XM_004946006 /// XM_415394	5.48514e-24	2.04313
Gga.19557.1.S1_at	---	---	---	2.33182e-09	2.04268
Gga.281.1.S1_at	MAFF	v-maf avian musculoaponeurotic fibrosarcoma oncogene homolog F	NM_204757	1.94165e-15	2.04158
Gga.4144.2.S1_s_at	COPS5	COP9 signalosome subunit 5	NM_001039311	8.84731e-27	2.04153
Gga.9119.1.S1_at	---	---	---	4.41246e-19	2.03876
GgaAffx.9411.1.S1_s_at	HOMER1	homer scaffolding protein 1	XM_004937325 /// XM_424768	9.47569e-11	2.03851
Gga.3950.1.S1_at	BMP2	bone morphogenetic protein 2	NM_204358	2.31846e-13	2.03763
GgaAffx.20745.1.S1_at	---	---	---	1.55326e-20	2.03701
GgaAffx.5154.1.S1_s_at	CHAC2	ChaC, cation transport regulator homolog 2 (E. coli)	NM_001031032	1.78848e-18	2.03668
GgaAffx.143.1.S1_at	---	---	---	4.99891e-09	2.03634
Gga.4108.2.S1_a_at	TPM1	tropomyosin 1 (alpha)	NM_205401	6.60329e-09	2.03607
Gga.9931.1.S1_at	FAM38A	family with sequence similarity 38, member A	XM_414209	1.63335e-16	2.03501
GgaAffx.21109.1.S1_s_at	RAPGEF5	Rap guanine nucleotide exchange factor (GEF) 5	XM_003640687	1.18996e-08	2.03337
Gga.5164.1.S2_at	BCL2A1	BCL2-related protein A1	NM_204866	8.45036e-10	2.03266
Gga.19158.1.S1_at	MTMR8	myotubularin related protein 8	NM_001012699	1.86123e-22	2.03163
Gga.16267.1.S1_s_at	LOC100857553 /// LOC100858733 /// LOC100859100 /// LOC100859628 /// LOC100859807 /// LOC417056 /// LOC417057 /// LOC417083 /// LOC430600 /// LOC769716 /// YF6	class I histocompatibility antigen, F10 alpha chain-like /// class I histocompatibility	XM_001233004 /// XM_003642244 /// XM_003642246 /// XM_003643219 /// XM_003643684 /// XM	1.27788e-14	2.03119
Gga.12388.1.S1_at	FANCL	Fanconi anemia, complementation group L	NM_001033941	8.77325e-10	2.03114
Gga.5240.1.S1_s_at	SLC25A14	solute carrier family 25 (mitochondrial carrier, brain), member 14	NM_001012883	1.48923e-21	2.02992
Gga.4193.1.S1_at	---	---	---	1.82518e-22	2.02833
Gga.5459.1.S1_at	MORC2	MORC family CW-type zinc finger 2	XM_003642226 /// XM_004934416 /// XM_004934417 /// XM_004934418 /// XR_210172	3.51145e-28	2.02769
Gga.13115.1.S1_at	TMEM62	transmembrane protein 62	XM_430033	2.06608e-14	2.02697
Gga.4412.1.S1_a_at	TAPBP	TAP binding protein (tapasin)	NM_001034816 /// NM_001206611	2.42978e-12	2.0256
Gga.6262.1.S1_at	---	---	---	4.76158e-20	2.02555
GgaAffx.1550.1.S1_at	---	---	---	1.87007e-10	2.02523
GgaAffx.26543.1.S1_at	---	---	---	7.70678e-08	2.02404
Gga.12433.1.S1_at	WASF2	WAS protein family, member 2	XM_004947711 /// XM_424015	5.27377e-28	2.02322
Gga.12503.1.S1_a_at	NXNL2	nucleoredoxin-like 2	XM_003643014	3.15615e-10	2.02239
Gga.15994.1.S1_at	---	---	---	2.2893e-17	2.02222
Gga.12213.1.S1_s_at	ZMAT5	zinc finger, matrin-type 5	NM_001277513 /// NM_001277514	2.29282e-18	2.02196
GgaAffx.12519.1.S1_at	ABHD13	abhydrolase domain containing 13	NM_001008681	6.39618e-17	2.02189
Gga.4797.1.A1_at	AACS	acetoacetyl-CoA synthetase	NM_001006184	2.34167e-08	2.02137
Gga.3077.1.S1_at	NRIP1	nuclear receptor interacting protein 1	XM_004938351	1.08194e-17	2.02064
Gga.999.1.S1_at	SH2D3C	SH2 domain containing 3C	XM_004945815 /// XM_415508	2.25185e-09	2.01966
Gga.8984.1.S1_at	ACTR3	ARP3 actin-related protein 3 homolog (yeast)	NM_204307	2.37261e-17	2.01934
GgaAffx.12193.1.S1_s_at	FGFR1OP2	FGFR1 oncogene partner 2	NM_001007855	2.70104e-16	2.01923
Gga.7724.1.S1_at	---	---	---	1.44171e-27	2.01836
Gga.6448.1.S1_s_at	PHLDA2	pleckstrin homology-like domain, family A, member 2	NM_001199595	7.02965e-33	2.01782
GgaAffx.12446.1.S1_at	E2F4	E2F transcription factor 4, p107/p130-binding	NM_001005835	4.57939e-12	2.01711
Gga.12489.2.S1_a_at	KXD1	KxDL motif containing 1	XM_001233287	3.81502e-24	2.01651
Gga.3953.3.A1_at	GPBP1L1	GC-rich promoter binding protein 1-like 1	NM_001277583	3.03098e-13	2.01499
Gga.5295.1.S1_at	PSMD14	proteasome 26S subunit, non-ATPase 14	NM_001031256	1.14093e-31	2.01496
GgaAffx.1741.1.S1_at	PCYOX1L	prenylcysteine oxidase 1 like	XM_414526	9.48827e-19	2.01494
Gga.7260.1.S1_at	SCARF1	scavenger receptor class F, member 1	XM_001234822 /// XM_004946529 /// XM_004946530 /// XM_004946531 /// XM_004946532 /// XM	1.14627e-11	2.01479
GgaAffx.25933.3.S1_s_at	LOC100859655 /// PITPNC1	cytoplasmic phosphatidylinositol transfer protein 1-like /// phosphatidylinositol trans	XM_003642344 /// XM_004946212 /// XM_004946213 /// XM_004946219 /// XM_004946220 /// XM	2.26482e-07	2.01422
Gga.3117.1.S1_at	LOC693265	CMD-4	NM_001044688	7.1102e-27	2.0127
Gga.13513.1.A1_at	---	---	---	1.2758e-06	2.01214
Gga.2509.1.S1_at	P2RY1	purinergic receptor P2Y, G-protein coupled, 1	NM_205333	1.58585e-12	2.00947
Gga.9790.1.S1_s_at	FAM104A	family with sequence similarity 104, member A	NM_001030708	4.18196e-23	2.00866
GgaAffx.21246.1.S1_at	GUCY1A2	guanylate cyclase 1, soluble, alpha 2	XM_001233953 /// XM_004938834	9.71386e-09	2.00859
GgaAffx.24435.1.S1_s_at	CDCA3	cell division cycle associated 3	NM_001278136 /// NM_001278137	1.64952e-12	2.0083
Gga.7351.1.S1_at	SMIM11	small integral membrane protein 11	XM_001234130	5.50494e-35	2.00786
Gga.11220.1.S1_at	---	---	---	1.2192e-05	2.00691
GgaAffx.21949.1.S1_at	PHLDA2	pleckstrin homology-like domain, family A, member 2	NM_001199595	1.24789e-26	2.00592
Gga.5262.3.S1_at	ACAT2	acetyl-CoA acetyltransferase 2	NM_001039287	2.87473e-20	2.00569
Gga.16573.1.S1_at	PLXNC1	plexin C1	XM_416143	6.33009e-20	2.00545
GgaAffx.3255.1.S1_at	WNK2	WNK lysine deficient protein kinase 2	XM_414326	3.35693e-21	2.00513
Gga.9469.1.S1_at	---	---	---	4.50669e-06	2.00424
GgaAffx.2599.1.S1_at	LOC101750765	uncharacterized LOC101750765	XR_213142	4.78846e-10	2.00284
Gga.3532.1.S1_at	NAB1	NGFI-A binding protein 1 (EGR1 binding protein 1)	NM_204268	1.7764e-19	2.00235
Gga.1074.1.S1_s_at	ZNF706	zinc finger protein 706	NM_001097531	2.02072e-31	2.00227
Gga.5602.3.S1_s_at	DUT	deoxyuridine triphosphatase	NM_001079488	1.12298e-19	2.0022
Gga.12426.1.S1_a_at	---	---	---	2.49876e-13	2.00208
Gga.1666.1.S1_at	---	---	---	2.86976e-21	2.00133
GgaAffx.12836.1.S1_at	PTP4A1	protein tyrosine phosphatase type IVA, member 1	NM_001008461	3.66156e-15	2.00067
GgaAffx.20888.1.S1_at	CBLB	Cbl proto-oncogene B, E3 ubiquitin protein ligase	XM_004938278 /// XM_416621	2.63225e-18	2.00041
Gga.13978.1.S1_s_at	LHFPL5	lipoma HMGIC fusion partner-like 5	NM_204398	3.11893e-17	2.00027
GgaAffx.20881.1.S1_at	---	---	---	6.8551e-29	2.0001
Gga.6451.1.S1_a_at	CHCHD7	coiled-coil-helix-coiled-coil-helix domain containing 7	XM_001234039 /// XR_211743 /// XR_211744 /// XR_211745 /// XR_211746 /// XR_211747 ///	6.90769e-05	1.99991
Gga.18356.1.S1_at	---	---	---	8.44224e-14	1.99975
Gga.4579.1.S1_x_at	TUBB	tubulin, beta class I	NM_205315	5.83611e-14	1.99865
Gga.16264.1.S1_at	MFSD6	major facilitator superfamily domain containing 6	XM_004942394 /// XM_004942395 /// XM_421837	3.57928e-20	1.99823
GgaAffx.21227.1.S1_at	---	---	---	1.20855e-08	1.99801
GgaAffx.25260.1.S1_x_at	LOC100859845	autophagy-related protein 101-like	XM_003643480	2.16618e-10	1.99776
Gga.126.1.S1_at	TLE4	transducin-like enhancer of split 4 (E(sp1) homolog, Drosophila)	NM_204237	8.42081e-18	1.99772
Gga.8505.1.S1_at	---	---	---	4.09092e-30	1.99764
Gga.9823.1.S1_s_at	NPTN	neuroplastin	NM_001293209 /// XM_413703	4.2532e-28	1.9971
Gga.16023.1.S1_s_at	LOC422442	uncharacterized LOC422442	XM_004940940 /// XM_429960	9.60679e-17	1.99674
Gga.14580.1.A1_at	---	---	---	1.37171e-12	1.99605
Gga.3950.1.S2_at	BMP2	bone morphogenetic protein 2	NM_204358	1.54103e-10	1.99546
GgaAffx.7666.1.S1_at	---	---	---	4.30479e-25	1.99456
GgaAffx.13238.1.S1_s_at	GLCCI1	glucocorticoid induced transcript 1	NM_001012855	1.67294e-15	1.99145
Gga.16693.1.S1_at	LOC416668	uncharacterized LOC416668	XM_429448	6.53966e-11	1.9904
Gga.14872.1.S1_at	---	---	---	4.94406e-13	1.9903
GgaAffx.24370.1.S1_at	---	---	---	1.71377e-12	1.99026
Gga.5890.1.S1_at	WDR77	WD repeat domain 77	NM_001030916	1.04164e-16	1.98956
GgaAffx.11890.1.S1_s_at	MTF1	metal-regulatory transcription factor 1	NM_001031495	1.16134e-18	1.98954
Gga.4890.1.S1_at	SMAP2	small ArfGAP2	NM_001030902	1.57095e-36	1.98922
Gga.9677.1.S1_at	GID4	GID complex subunit 4	XM_414816	7.45781e-16	1.98824
Gga.6203.2.S1_a_at	BTBD11	BTB (POZ) domain containing 11	XM_001234770 /// XM_004937808 /// XM_004937809	2.00836e-16	1.98807
GgaAffx.12664.1.S1_s_at	CREG1	cellular repressor of E1A-stimulated genes 1	NM_001305064 /// XM_003640464	4.8107e-21	1.98693
Gga.10714.1.S1_at	AMIGO2	adhesion molecule with Ig-like domain 2	NM_001199550	6.99675e-15	1.98655
Gga.7315.1.S1_at	VAMP2	vesicle-associated membrane protein 2 (synaptobrevin 2)	XM_422640	8.84832e-10	1.98578
Gga.14113.1.S1_at	---	---	---	7.30423e-09	1.98568
GgaAffx.11595.1.S1_at	DAZAP1	DAZ associated protein 1	NM_001031428	2.08075e-20	1.98554
Gga.16552.2.S1_a_at	CD24	CD24 molecule	NM_001277735 /// XM_003641011	8.35697e-14	1.98526
GgaAffx.23924.2.S1_s_at	KIF5C	kinesin family member 5C	NM_001293305 /// XM_004943025 /// XM_422155	4.36339e-11	1.98434
Gga.14911.1.S1_at	OXTR	oxytocin receptor	NM_001031569	1.05553e-09	1.98429
GgaAffx.24196.1.S1_at	LPAR2	lysophosphatidic acid receptor 2	NM_001115081	1.70154e-15	1.98405
Gga.19682.1.S1_at	AADACL4	arylacetamide deacetylase-like 4	XM_003642532	3.47934e-12	1.98244
Gga.388.1.S1_at	BKJ	beta-keratin related protein	NM_204846	5.51933e-15	1.98214
Gga.2536.1.S1_at	RTN4R	reticulon 4 receptor	XM_415292	2.48667e-05	1.98211
Gga.8948.1.S1_s_at	SULF1	sulfatase 1	XM_003640824 /// XM_004939905 /// XM_004939906	4.7852e-06	1.9797
Gga.19183.1.S1_at	C10ORF12	chromosome 6 open reading frame, human C10orf12	XM_004942204	2.36453e-12	1.97954
Gga.7648.1.S1_at	---	---	---	4.67214e-14	1.97926
Gga.2527.1.S1_at	CYFIP2	cytoplasmic FMR1 interacting protein 2	XM_004944914 /// XM_004944915 /// XM_004944916 /// XM_414567	5.1711e-16	1.976
GgaAffx.11586.1.S1_at	RP11-529K1.3	ATP-dependent RNA helicase DDX19B; Uncharacterized protein [Source:UniProtKB/TrEMBL;Acc	NM_001006568	4.59025e-18	1.97407
Gga.17093.1.S1_at	TMEM168	transmembrane protein 168	XM_416021	1.05052e-19	1.97308
Gga.2970.1.S1_at	---	---	---	5.49233e-29	1.97214
GgaAffx.13129.1.S1_at	RMI1	RecQ mediated genome instability 1	NM_001031612	9.98949e-16	1.9721
GgaAffx.21271.1.S1_s_at	FRMD5	FERM domain containing 5	XM_004943940 /// XM_004943941 /// XM_413944	1.91903e-13	1.97103
GgaAffx.23312.2.S1_s_at	NDC1	NDC1 transmembrane nucleoporin	XM_001235441	1.82147e-22	1.96954
Gga.10923.2.S1_s_at	NAV3	neuron navigator 3	NM_001159347	6.11988e-12	1.96936
Gga.5958.1.S1_at	NLK	nemo-like kinase	XM_415915	7.47933e-17	1.96823
Gga.10410.1.S1_s_at	MDGA1	MAM domain containing glycosylphosphatidylinositol anchor 1	NM_001044647	2.54972e-08	1.96724
Gga.17049.1.S1_at	---	---	---	0.000576804	1.967
GgaAffx.26392.1.S1_at	PPM1E	protein phosphatase, Mg2+/Mn2+ dependent, 1E	XM_415871	2.7183e-19	1.96617
Gga.9813.1.S1_at	ASH1L	ash1 (absent, small, or homeotic)-like (Drosophila)	XM_004948282 /// XM_004948283 /// XM_422858 /// XR_213671	1.3633e-16	1.96528
GgaAffx.12100.1.S1_s_at	PELI1	pellino E3 ubiquitin protein ligase 1	NM_001012872	1.47862e-19	1.96439
Gga.17411.1.S1_at	MAN1A1	mannosidase, alpha, class 1A, member 1	XM_419762	1.93715e-22	1.96356
Gga.16029.1.S1_at	LRIG1	leucine-rich repeats and immunoglobulin-like domains 1	XM_425165	2.83618e-24	1.96356
GgaAffx.12043.1.S1_s_at	DNAJC16	DnaJ (Hsp40) homolog, subfamily C, member 16	NM_001039330	9.37519e-15	1.96297
Gga.15808.1.S1_at	---	---	---	5.51532e-16	1.96291
Gga.4847.1.S1_x_at	NPM1	nucleophosmin (nucleolar phosphoprotein B23, numatrin)	NM_205267	4.48137e-11	1.96183
Gga.10155.1.S1_at	EREG	epiregulin	NM_001001203	9.08923e-08	1.9597
GgaAffx.20484.1.S1_at	---	---	---	7.30724e-26	1.95944
Gga.10865.1.S1_at	SMPX	small muscle protein, X-linked	NM_001302190 /// XM_001234018 /// XM_003640514 /// XM_004934664	2.6251e-05	1.95924
GgaAffx.10761.1.S1_s_at	SH3RF3	SH3 domain containing ring finger 3	XM_416930	3.41389e-13	1.95791
Gga.16097.1.S1_at	---	---	---	3.65969e-15	1.95656
Gga.17007.1.A1_at	HIAT1	hippocampus abundant transcript 1	NM_001031562	3.49153e-10	1.95535
Gga.12068.1.S1_s_at	PTBP2	polypyrimidine tract binding protein 2	XM_004936571 /// XM_004936572 /// XM_004936573 /// XM_004936574 /// XM_004936575 /// XM	6.25618e-08	1.95529
GgaAffx.23665.1.S1_at	HIST1H2B5 /// HIST1H2B7 /// HIST1H2B7L2 /// HIST1H2B7L4 /// HIST1H2B8 /// HIST1H2BF /// HIST1H2BO	histone cluster 1, H2B-V (similar to human histone cluster 1, class H2B) /// histone cl	NM_001031481 /// NM_001079720 /// NM_001079721 /// XM_001232984 /// XM_001233226 /// XM	1.33985e-08	1.95279
Gga.17408.1.S1_at	---	---	---	3.11899e-08	1.9526
Gga.6330.3.A1_at	RNF7	ring finger protein 7	NM_001031307	1.43772e-09	1.95063
Gga.6367.3.S1_a_at	CLNS1A	chloride channel, nucleotide-sensitive, 1A	XM_423253	2.31917e-24	1.94939
Gga.3994.3.A1_x_at	FN1	fibronectin 1	NM_001198712	1.43554e-08	1.94893
Gga.9633.1.S1_at	RNF220	ring finger protein 220	NM_001012599 /// NM_001109987	1.02079e-16	1.94854
Gga.1794.1.S1_at	NCAM1	neural cell adhesion molecule 1	NM_001128828 /// NM_001242604	4.77737e-29	1.94743
Gga.19132.1.S1_at	---	---	---	3.09726e-23	1.94719
GgaAffx.12533.1.S1_at	STK4	serine/threonine kinase 4	NM_001030853	4.37745e-22	1.94701
Gga.15159.1.S1_at	---	---	---	3.63323e-10	1.94674
GgaAffx.923.1.S1_at	---	---	---	1.61492e-07	1.94659
GgaAffx.11957.1.S1_at	HNRNPM	heterogeneous nuclear ribonucleoprotein M	NM_001030932	7.18699e-11	1.94643
Gga.19391.1.S1_at	NKAIN1	Na+/K+ transporting ATPase interacting 1	XM_001231907 /// XM_004947680	3.23111e-16	1.94623
Gga.19033.1.S1_at	CREG2	cellular repressor of E1A-stimulated genes 2	XM_001233981	9.22984e-18	1.94568
Gga.19900.1.S1_at	---	---	---	5.48194e-13	1.94554
GgaAffx.8613.8.S1_s_at	RP11-287D1.3	Uncharacterized protein [Source:UniProtKB/TrEMBL;Acc:E7EWF7]	XR_213588	1.88822e-10	1.9453
GgaAffx.9494.1.S1_s_at	FAM169A	family with sequence similarity 169, member A	XM_004937357 /// XM_429149	2.62925e-13	1.94527
Gga.15960.1.S1_at	---	---	---	6.04447e-09	1.94499
Gga.18425.1.S1_at	SAMD13	sterile alpha motif domain containing 13	NM_001031277	4.20218e-13	1.94442
GgaAffx.11843.1.S1_at	TMEM70	transmembrane protein 70	NM_001012848	3.87409e-09	1.94339
GgaAffx.21570.1.S1_at	---	---	---	4.39555e-14	1.94107
GgaAffx.12766.1.S1_at	RWDD1	RWD domain containing 1	NM_001031075	9.89195e-22	1.94095
GgaAffx.23760.1.S1_s_at	SLC12A8	solute carrier family 12, member 8	XM_003641624 /// XM_004942951 /// XM_004942952 /// XM_004942953	1.83173e-13	1.94069
Gga.13140.2.S1_at	IVNS1ABP	influenza virus NS1A binding protein	XM_004949879 /// XM_004949880 /// XM_424470	8.09936e-12	1.94029
Gga.3373.2.S1_a_at	BVES /// POPDC3	blood vessel epicardial substance /// popeye domain containing 3	NM_001001299 /// NM_204697	2.89021e-07	1.93905
GgaAffx.9585.1.S1_s_at	HAUS6	HAUS augmin-like complex, subunit 6	NM_001031421	0.000122393	1.9387
GgaAffx.21181.1.S1_at	LCOR	ligand dependent nuclear receptor corepressor	XM_421716	8.74608e-10	1.93724
Gga.17268.1.S1_at	---	---	---	1.39796e-10	1.93702
Gga.9076.1.S1_a_at	CCNC	cyclin C	NM_001167765	3.28337e-32	1.93677
GgaAffx.20302.1.S1_s_at	RPTOR	regulatory associated protein of MTOR, complex 1	XM_003642352 /// XM_004946271 /// XM_004946272 /// XM_004946273 /// XM_004946274 /// XM	1.98769e-22	1.93548
Gga.10877.1.S1_at	TBC1D8	TBC1 domain family, member 8 (with GRAM domain)	XM_004938504 /// XM_425583	9.20199e-09	1.93411
Gga.10425.1.S1_s_at	VSNL1	visinin-like 1	NM_205255	6.32976e-09	1.9338
Gga.9039.1.S1_at	GOLM1	golgi membrane protein 1	XM_004949222 /// XM_425035	4.4529e-19	1.93372
Gga.11702.1.S1_at	SDAD1	SDA1 domain containing 1	XM_004941171 /// XM_420597	1.06167e-14	1.93243
Gga.5445.1.S1_at	CAP2	CAP, adenylate cyclase-associated protein, 2 (yeast)	XM_004939640 /// XM_004939641 /// XM_418936	4.97978e-09	1.93195
Gga.16163.1.S1_s_at	LOC421792	uncharacterized LOC421792	NM_001006411	8.71261e-16	1.9318
Gga.2294.1.S1_s_at	VPS29	VPS29 retromer complex component	NM_001007837	3.64935e-14	1.93157
GgaAffx.23667.1.S1_at	HIST1H101 /// HIST1H103 /// HIST1H110 /// HIST1H111L /// HIST1H111R /// LOC427882	histone cluster 1, H1.01 (similar to human histone cluster 1, class H1 genes) /// histo	NM_001040642 /// NM_001040643 /// NM_001081703 /// NM_001277368 /// NM_001305385 /// XM	3.1115e-14	1.93153
Gga.7769.1.S1_at	FGD5	FYVE, RhoGEF and PH domain containing 5	XM_004944732 /// XM_414463	1.0209e-10	1.93114
Gga.14183.1.S1_at	LOC100859584	GAS2-like protein 1-like	XM_003642230	9.35276e-18	1.93073
Gga.15385.1.S1_at	SHF	Src homology 2 domain containing F	XM_413725	1.3117e-25	1.92989
GgaAffx.10498.1.S1_at	RSAD2	radical S-adenosyl methionine domain containing 2	XM_426208	1.24297e-14	1.92975
GgaAffx.21553.1.S1_s_at	FBRSL1	fibrosin-like 1	XM_004945494 /// XM_004945495 /// XM_004945496 /// XM_004945497 /// XM_004945498 /// XM	2.05214e-09	1.92904
GgaAffx.7833.1.S1_s_at	GNG2	guanine nucleotide binding protein (G protein), gamma 2	NM_001097528	7.919e-21	1.929
Gga.12956.1.S1_s_at	GSKIP	GSK3B interacting protein	NM_001008473	1.4215e-25	1.9288
GgaAffx.9571.1.S1_s_at	WASF1	WAS protein family, member 1	XM_004940308 /// XM_004940309 /// XM_419791	3.29116e-14	1.92775
Gga.13040.1.S1_at	ASPG	asparaginase	XM_001234723	5.15458e-17	1.9268
Gga.17241.1.S1_at	GRAMD4	GRAM domain containing 4	XM_003640337 /// XM_004934771 /// XM_004934772	1.26139e-21	1.92619
Gga.7918.1.S1_s_at	---	---	---	6.93557e-14	1.92598
GgaAffx.11680.1.S1_s_at	MYBL1	v-myb avian myeloblastosis viral oncogene homolog-like 1	NM_205232	2.06434e-06	1.92596
Gga.10877.1.S1_s_at	TBC1D8	TBC1 domain family, member 8 (with GRAM domain)	XM_004938504 /// XM_425583	4.86546e-17	1.92586
GgaAffx.12999.1.S1_s_at	TEC	tec protein tyrosine kinase	NM_001030372	3.0817e-10	1.92503
Gga.7302.1.S1_at	ATP2B4	ATPase, Ca++ transporting, plasma membrane 4	XM_004948440 /// XM_004948441 /// XM_004948442 /// XM_004948443 /// XM_004948444 /// XM	1.22447e-20	1.92343
Gga.2643.2.S1_a_at	CDC42EP4	CDC42 effector protein (Rho GTPase binding) 4	XM_001233619 /// XM_004946245 /// XM_004946246	9.6193e-17	1.9234
Gga.8354.1.S1_at	DNMT3B	DNA (cytosine-5-)-methyltransferase 3 beta	NM_001024828	3.09444e-16	1.92333
GgaAffx.21719.1.S1_at	APLN	apelin	XM_004940574	1.22198e-14	1.92303
Gga.18520.1.S1_at	PBRM1	polybromo 1	NM_205165	4.5282e-21	1.923
Gga.17014.1.S1_at	SLC39A10	solute carrier family 39 (zinc transporter), member 10	XM_004942586 /// XM_004942587 /// XM_004942588 /// XM_426562	6.06718e-15	1.92252
Gga.13418.1.S1_at	SLC35B4	solute carrier family 35 (UDP-xylose/UDP-N-acetylglucosamine transporter), member B4	XM_414994	8.45682e-30	1.9223
GgaAffx.25526.2.S1_at	SF3B3	splicing factor 3b, subunit 3, 130kDa	NM_001039257 /// XM_001232347 /// XM_004944119	3.84032e-10	1.92194
Gga.13072.1.S1_s_at	CCDC58	coiled-coil domain containing 58	NM_001278032 /// NM_001278033 /// NM_001278037 /// NR_102734	7.62969e-11	1.92144
Gga.10433.1.S1_s_at	DDX46	DEAD (Asp-Glu-Ala-Asp) box polypeptide 46	XM_004944994 /// XM_004944995 /// XM_414629	3.08158e-17	1.92017
Gga.8296.2.S1_a_at	ARHGEF1	Rho guanine nucleotide exchange factor (GEF) 1	XM_004942920 /// XR_212676 /// XR_212677	2.65734e-08	1.91946
Gga.16409.1.S1_at	---	---	---	9.56906e-18	1.91931
Gga.12405.1.S1_x_at	MAPKAPK2	mitogen-activated protein kinase-activated protein kinase 2	XM_417976	2.72076e-20	1.91838
Gga.17528.1.S1_at	PGF	placental growth factor	XM_001235058	1.40519e-06	1.91834
Gga.20006.1.A1_at	---	---	---	3.28453e-07	1.91716
Gga.13520.2.S1_s_at	GNG2	guanine nucleotide binding protein (G protein), gamma 2	NM_001097528	1.35622e-17	1.91711
Gga.5900.1.S1_a_at	---	---	---	3.14106e-20	1.91663
GgaAffx.21546.1.S1_at	PPFIA4	protein tyrosine phosphatase, receptor type, f polypeptide (PTPRF), interacting protein	XM_004934853 /// XM_004934854 /// XM_004934855 /// XM_004934856 /// XM_419237	1.23396e-09	1.91611
Gga.19348.1.S1_at	KIAA1191	KIAA1191	NM_001030610	1.89535e-20	1.91573
GgaAffx.4552.1.S1_at	GRIN2A	glutamate receptor, ionotropic, N-methyl D-aspartate 2A	XM_425252	3.76571e-07	1.91547
Gga.16017.1.S1_at	PDE10A	phosphodiesterase 10A	XM_004935551 /// XM_004935552 /// XM_004935553 /// XM_004935554 /// XM_004935555 /// XM	1.84234e-12	1.91491
Gga.11303.1.S1_at	---	---	---	2.2592e-19	1.91475
Gga.12639.1.S1_at	ZHX2	zinc fingers and homeoboxes 2	XM_418458	4.53283e-16	1.91286
Gga.12405.2.S1_a_at	MAPKAPK2	mitogen-activated protein kinase-activated protein kinase 2	XM_417976	9.10871e-28	1.9123
Gga.472.1.S1_at	ENTPD2	ectonucleoside triphosphate diphosphohydrolase 2	NM_204954	2.8649e-12	1.9114
Gga.14140.1.S1_at	---	---	---	1.51564e-18	1.91048
Gga.5126.1.S1_s_at	GRIA2	glutamate receptor, ionotropic, AMPA 2	NM_001001775 /// NM_001111014	4.65911e-07	1.91042
Gga.14677.1.A1_at	---	---	---	6.4624e-08	1.91029
Gga.13380.1.S1_at	ZBED1	zinc finger, BED-type containing 1	XM_004938445	1.07886e-10	1.90941
GgaAffx.20705.1.S1_s_at	---	---	---	2.35388e-14	1.90922
GgaAffx.20803.1.S1_s_at	ARL8A	ADP-ribosylation factor-like 8A	NM_001012868	8.27596e-23	1.90909
Gga.13468.1.S1_at	IGF1R	insulin-like growth factor 1 receptor	NM_205032	1.33307e-11	1.90902
GgaAffx.26475.1.S1_s_at	LAMA5	laminin, alpha 5	XM_003642458 /// XM_004947084 /// XM_004947085 /// XM_004947086 /// XM_004947087 /// XM	1.03001e-09	1.90867
Gga.9278.1.S1_at	CETN3	centrin, EF-hand protein, 3	XM_004949408 /// XM_424696	1.87141e-10	1.9085
Gga.7375.1.S1_at	GPRIN3	GPRIN family member 3	XM_004941033	3.34235e-14	1.90824
Gga.5900.3.S1_a_at	DNAJA4	DnaJ (Hsp40) homolog, subfamily A, member 4	XM_413746	2.49659e-10	1.90753
Gga.7533.1.S1_at	SHISA2	shisa homolog 2 (Xenopus laevis)	NM_204501	3.00618e-16	1.90749
GgaAffx.22962.2.S1_s_at	METTL8	methyltransferase like 8	XM_004942739 /// XM_004942740 /// XM_004942741 /// XM_422001 /// XR_212634 /// XR_21263	1.29097e-15	1.90748
Gga.7614.2.S1_a_at	CD276	CD276 molecule	NM_001293194 /// XM_413702	2.09253e-20	1.9073
Gga.6736.1.S1_at	LOC100858588	poly(rC)-binding protein 4-like	XM_003641982	7.36181e-10	1.90728
GgaAffx.12699.1.S1_s_at	RANBP1	RAN binding protein 1	NM_001006183	1.00843e-18	1.90671
Gga.19326.1.S1_at	ZNF704	zinc finger protein 704	XM_004939930 /// XM_004939931 /// XM_418305	7.99973e-11	1.90523
GgaAffx.22917.1.S1_at	MND1	meiotic nuclear divisions 1 homolog (S. cerevisiae)	NM_001257313	7.54368e-11	1.90472
Gga.6369.1.S1_at	ENTPD8L	ectonucleoside triphosphate diphosphohydrolase 8-like	XM_415554	8.50883e-14	1.90448
Gga.14702.1.S1_s_at	---	---	---	1.53917e-23	1.90429
GgaAffx.26136.1.S1_at	LOC422154	PCTP-like protein-like	XM_004940546 /// XM_004940547 /// XM_004940548 /// XM_004940549 /// XM_420155	2.04861e-07	1.90415
Gga.1815.1.S1_at	TUBB2B	tubulin, beta 2B class IIb	NM_001004400	6.7648e-24	1.90404
GgaAffx.25045.1.S1_s_at	EVA1A	eva-1 homolog A (C. elegans)	XM_004935934 /// XM_004935935 /// XM_004935936 /// XM_004935937 /// XM_004935938 /// XM	8.69757e-07	1.90379
Gga.17405.1.S1_at	HDX	highly divergent homeobox	NM_001031120	6.35557e-18	1.90379
Gga.1241.1.S1_s_at	AP5M1	adaptor-related protein complex 5, mu 1 subunit	XM_421441	2.84461e-25	1.90375
Gga.5420.1.S1_at	AP1M1	adaptor-related protein complex 1, mu 1 subunit	NM_001007886	2.29007e-21	1.90279
Gga.15188.1.S1_at	CNTN4	contactin 4	XM_004944708 /// XM_414435	1.05101e-13	1.90202
Gga.1232.1.S1_at	CALCA	calcitonin	NM_001113708 /// NM_001271964 /// NM_001271965 /// NM_001271966	3.26751e-09	1.90114
GgaAffx.12568.1.S1_at	HAUS1	HAUS augmin-like complex, subunit 1	NM_001030625	5.37741e-08	1.90109
Gga.2775.2.S1_a_at	MYO9A	myosin IXA	XM_004943639	1.16466e-17	1.90093
Gga.8483.1.S1_s_at	DENR	density-regulated protein	NM_001079505	5.09203e-35	1.90044
Gga.17101.1.S1_at	---	---	---	7.06164e-16	1.90011
GgaAffx.5933.1.S1_at	PEX1	peroxisomal biogenesis factor 1	XM_004939295 /// XM_004939296 /// XM_418655	5.82332e-24	1.89965
GgaAffx.11860.1.S1_s_at	SYNCRIP	synaptotagmin binding, cytoplasmic RNA interacting protein	NM_001031083	3.60167e-22	1.89925
Gga.18704.1.S1_at	---	---	---	5.87409e-11	1.89903
Gga.13578.1.S1_at	LMTK2	lemur tyrosine kinase 2	XM_001232428	1.35138e-13	1.89848
Gga.13254.1.S1_at	---	---	---	1.10211e-18	1.89846
GgaAffx.12819.1.S1_at	TIMM9	translocase of inner mitochondrial membrane 9 homolog (yeast)	NM_001271154 /// NM_001271155	4.12774e-10	1.89796
Gga.674.1.S1_at	GCH1	GTP cyclohydrolase 1	NM_205223	4.10136e-15	1.8974
Gga.10025.1.S1_at	LRRN4	leucine rich repeat neuronal 4	XM_004935245 /// XM_425260	4.28699e-10	1.8973
Gga.15877.1.S1_at	---	---	---	5.50076e-16	1.89694
GgaAffx.20837.1.S1_s_at	---	---	---	7.7919e-33	1.89665
Gga.8821.1.S1_at	PRKAB2	protein kinase, AMP-activated, beta 2 non-catalytic subunit	NM_001044662	4.45537e-14	1.89615
Gga.2911.1.S1_at	---	---	---	2.53601e-14	1.8954
Gga.4973.2.S1_x_at	BF1 /// BF2	MHC BF1 class I /// Major histocompatibility complex class I antigen BF2	NM_001031338 /// NM_001044683 /// XM_004945650 /// XM_004945651 /// XM_004945652 /// XM	4.0444e-10	1.89511
Gga.1960.2.S1_a_at	MB	myoglobin	NM_001167752	8.56562e-06	1.89485
Gga.12451.1.S1_s_at	LRRC15	leucine rich repeat containing 15	XM_004943331	4.65735e-15	1.89439
Gga.1737.1.S1_at	SLC27A4	solute carrier family 27 (fatty acid transporter), member 4	XM_004945819 /// XM_415504	1.67998e-20	1.89297
Gga.9622.1.S1_at	IL34	interleukin 34	XM_003641892 /// XM_004944114 /// XM_004944115 /// XM_004944116 /// XM_004944117 /// XR	3.42779e-11	1.89279
Gga.16355.1.S1_at	---	---	---	1.85307e-12	1.8926
Gga.8277.1.S1_at	---	---	---	1.01123e-19	1.89131
Gga.14048.1.S1_at	AAK1	AP2 associated kinase 1	XM_417663	2.35505e-07	1.89008
Gga.8578.1.S1_at	---	---	---	1.42953e-06	1.89
GgaAffx.21197.1.S1_at	KIAA0195	KIAA0195	XM_004946372 /// XM_004946373 /// XM_420127	1.73137e-21	1.88955
GgaAffx.20988.1.S1_at	---	---	---	1.86041e-14	1.88871
GgaAffx.9580.2.S1_s_at	MLLT3	myeloid/lymphoid or mixed-lineage leukemia; translocated to, 3	XM_004949129 /// XM_004949130 /// XM_004949131 /// XM_424818	6.32122e-06	1.88854
Gga.14379.1.S1_at	---	---	---	1.87321e-17	1.88728
Gga.19378.1.S1_at	IL17RD	interleukin 17 receptor D	NM_204515	4.43807e-11	1.88521
Gga.2424.2.S1_a_at	B4GALT2	UDP-Gal:betaGlcNAc beta 1,4- galactosyltransferase, polypeptide 2	NM_205203	2.31793e-27	1.88464
Gga.6997.2.A1_at	ARF4	ADP-ribosylation factor 4	XM_001232783	6.64365e-07	1.88449
Gga.19233.1.S1_s_at	PDE4B	phosphodiesterase 4B, cAMP-specific	NM_001031291	1.91355e-12	1.88449
GgaAffx.23117.1.S1_at	---	---	---	1.27365e-07	1.88448
Gga.12881.1.S1_s_at	ATP11B	ATPase, class VI, type 11B	XM_004943444 /// XM_004943445 /// XM_004943446 /// XM_004943447 /// XM_004943448 /// XM	1.22409e-12	1.88412
Gga.3772.1.S1_a_at	T	T, brachyury homolog (mouse)	NM_204940	9.88533e-08	1.88396
Gga.8839.1.S1_at	TUBD1	tubulin, delta 1	XM_004946712 /// XM_004946713 /// XM_415881 /// XR_213416 /// XR_213417 /// XR_213418 /	1.71549e-07	1.8839
Gga.7631.1.S1_at	---	---	---	1.54084e-14	1.88337
Gga.1675.1.S1_at	---	---	---	7.99909e-12	1.88241
Gga.16375.1.S1_at	---	---	---	2.03402e-14	1.88169
Gga.9336.1.S1_at	GSPT1	G1 to S phase transition 1	NM_001135677	1.74893e-20	1.88162
Gga.1765.1.S1_s_at	LOC420411	uncharacterized LOC420411	NR_036666 /// NR_036667 /// NR_036668	1.1562e-11	1.88055
Gga.14749.1.S1_at	---	---	---	2.14895e-18	1.8802
Gga.157.1.S1_at	RUNX2	runt-related transcription factor 2	NM_204128	6.55899e-11	1.87965
GgaAffx.22171.1.S1_s_at	CHSY1	chondroitin sulfate synthase 1	XM_413889	2.00277e-05	1.87905
Gga.6987.2.S1_a_at	PDCD5	programmed cell death 5	NM_001277586	9.12396e-19	1.87887
Gga.7291.1.S1_at	C1GALT1C1	C1GALT1-specific chaperone 1	NM_001277789	2.16451e-26	1.87867
Gga.5206.1.S1_at	---	---	---	8.20767e-12	1.87827
Gga.8512.1.S1_at	GPR155	G protein-coupled receptor 155	XM_004942729 /// XM_004942730 /// XM_004942731 /// XM_004942732 /// XM_424099 /// XR_21	4.20216e-06	1.87715
Gga.12122.1.S1_at	TMEM60	transmembrane protein 60	NM_001199477	1.89369e-29	1.87668
Gga.17094.1.S1_at	DAPK2	death-associated protein kinase 2	XM_003641874 /// XM_004943724 /// XM_004943725 /// XM_004943726 /// XM_004943727 /// XM	5.04984e-08	1.87664
Gga.305.1.S1_at	WNT4	wingless-type MMTV integration site family, member 4	NM_204783	2.81435e-09	1.87612
Gga.16570.1.S1_at	GNG12	guanine nucleotide binding protein (G protein), gamma 12	XM_001234702	1.19218e-14	1.87585
Gga.11772.1.S1_at	---	---	---	2.6176e-17	1.8752
Gga.5215.1.S1_s_at	PLEKHJ1	pleckstrin homology domain containing, family J member 1	NM_001031503	8.54335e-20	1.87504
GgaAffx.584.1.S1_at	SPHK1	sphingosine kinase 1	XM_004946119 /// XM_425374	2.27234e-08	1.87394
GgaAffx.3337.2.S1_s_at	LOC427700	sodium-dependent serotonin transporter-like	XM_425275	3.6509e-11	1.87385
Gga.7042.1.S1_a_at	CUL2	cullin 2	NM_001030970	1.87951e-07	1.87327
Gga.8114.1.S1_at	DPP4	dipeptidyl-peptidase 4	NM_001031255	1.44076e-06	1.87312
GgaAffx.6487.1.S1_at	TMEM63B	transmembrane protein 63B	XM_004935399 /// XM_004935400 /// XM_004935401 /// XM_419493	7.88701e-09	1.87295
Gga.8710.1.S1_at	SCNN1B	sodium channel, non voltage gated 1 beta subunit	XM_004945272 /// XM_004945273 /// XM_004945274 /// XM_004945275 /// XM_425247 /// XR_21	1.46074e-09	1.87172
Gga.5919.1.S1_at	---	---	---	1.86818e-26	1.87146
Gga.11548.1.S1_at	---	---	---	2.84163e-13	1.87136
Gga.10787.1.S1_at	BATF3	basic leucine zipper transcription factor, ATF-like 3	XM_004935335 /// XM_419428	5.03472e-10	1.87126
GgaAffx.25891.1.S1_at	NPTX2	neuronal pentraxin II	XM_414750	5.94909e-08	1.87125
Gga.1123.1.A1_at	GNB3	guanine nucleotide binding protein (G protein), beta polypeptide 3	XM_004938118 /// XM_425517	3.32495e-07	1.87124
Gga.8028.1.S1_at	---	---	---	2.89643e-14	1.8711
GgaAffx.12933.1.S1_at	SLC25A13	solute carrier family 25 (aspartate/glutamate carrier), member 13	NM_001012949	8.09935e-26	1.86977
GgaAffx.26221.1.S1_at	EDA	ectodysplasin A	XM_003641131	8.06771e-08	1.86971
GgaAffx.20203.1.S1_at	---	---	---	1.89428e-09	1.86963
Gga.7033.1.S1_s_at	ENOX2	ecto-NOX disulfide-thiol exchanger 2	NM_001006427	3.50534e-24	1.86912
GgaAffx.21659.1.S1_at	PLEKHO1	pleckstrin homology domain containing, family O member 1	NM_001031356	1.39681e-22	1.86786
GgaAffx.3526.1.S1_at	---	---	---	4.27016e-22	1.86774
GgaAffx.1026.1.S1_at	---	---	---	2.08915e-11	1.86766
Gga.12259.1.S1_at	KCNMB4	potassium channel subfamily M regulatory beta subunit 4	NM_001199630	9.54583e-13	1.86759
Gga.12557.1.S1_at	TMEFF2	transmembrane protein with EGF-like and two follistatin-like domains 2	XM_001231528	2.40257e-14	1.86742
Gga.8887.1.S1_a_at	APOO	apolipoprotein O	XM_004934655 /// XM_004934656 /// XM_004934657 /// XM_004934658 /// XM_416798	9.57632e-25	1.86685
GgaAffx.12066.1.S1_at	CHMP1B	charged multivesicular body protein 1B	NM_001006428	4.39682e-19	1.86669
Gga.12642.2.S1_a_at	KIAA0040	KIAA0040	XM_003641663 /// XM_004943264 /// XM_422276	7.31426e-10	1.86585
Gga.8799.1.S1_at	RAB12	RAB12, member RAS oncogene family	XM_003640800	2.01923e-25	1.86475
Gga.6798.1.S1_at	ZNF414	zinc finger protein 414	XM_004948753 /// XM_004948754 /// XM_004948755 /// XM_423528	2.65385e-08	1.86431
Gga.3411.3.S1_a_at	MAPK6	mitogen-activated protein kinase 6	NM_001030549	1.86357e-12	1.86402
Gga.19457.1.S1_at	FRRS1L	ferric-chelate reductase 1-like	XM_419045	5.25971e-07	1.86344
Gga.17453.1.S1_at	TMEM47	transmembrane protein 47	XM_416786	5.36842e-19	1.86334
Gga.8743.1.S1_at	ADIPOR1	adiponectin receptor 1	NM_001031027	5.19422e-17	1.86319
GgaAffx.21308.1.S1_at	DCBLD1	discoidin, CUB and LCCL domain containing 1	XM_004940282 /// XM_419767	3.53071e-09	1.86284
Gga.3073.1.S1_at	CAMSAP2	calmodulin regulated spectrin-associated protein family, member 2	XM_004943106 /// XM_004943107 /// XM_422188	7.18576e-15	1.86202
Gga.5001.1.S1_at	CRIM1	cysteine rich transmembrane BMP regulator 1 (chordin-like)	NM_204425	4.7554e-13	1.86195
Gga.12593.1.A1_at	PDCD6	programmed cell death 6	XM_004935180 /// XM_419075	4.5763e-11	1.86193
Gga.5660.1.S1_at	MSI2	musashi RNA-binding protein 2	XM_415912	9.67299e-20	1.86142
GgaAffx.7852.1.S1_at	PTGER2	prostaglandin E receptor 2 (subtype EP2), 53kDa	NM_001083365	3.99662e-10	1.86134
GgaAffx.12605.1.S1_at	RANGAP1	Ran GTPase activating protein 1	NM_001006237	5.20095e-11	1.86123
Gga.2016.1.S1_at	SAAL1	serum amyloid A-like 1	XM_003641328 /// XM_004941432	6.44633e-23	1.8602
Gga.13134.1.S1_at	EFNB2	ephrin-B2	NM_204824	3.59325e-07	1.86019
Gga.16092.1.S1_at	C5H11ORF9	chromosome 5 open reading frame, human C11orf9	XM_420899	1.79827e-11	1.86018
GgaAffx.4220.1.S1_s_at	SYTL4	synaptotagmin-like 4	XM_003641076 /// XM_004940701	2.99222e-13	1.85984
Gga.14733.1.S1_at	---	---	---	8.38051e-14	1.85982
Gga.14848.1.S1_at	---	---	---	7.94922e-14	1.8597
Gga.1641.1.A1_at	CACFD1	calcium channel flower domain containing 1	NM_001277657	1.48116e-13	1.85948
Gga.17215.1.S1_s_at	TMEM70	transmembrane protein 70	NM_001012848	8.26247e-15	1.85945
Gga.1926.1.S1_at	RANBP1	RAN binding protein 1	NM_001006183	3.49468e-27	1.85933
Gga.5749.1.S1_at	FNTB	farnesyltransferase, CAAX box, beta	XM_003643780	2.72966e-22	1.85883
Gga.1878.2.A1_at	ARCN1	archain 1	NM_001079499	1.06487e-11	1.85854
GgaAffx.20310.1.S1_s_at	PLXNA2	plexin A2	XM_004934977 /// XM_004934978 /// XM_004934979 /// XM_417985	1.8748e-11	1.85841
Gga.902.1.A1_x_at	---	---	---	3.31367e-27	1.85832
GgaAffx.2692.1.S1_at	---	---	---	2.9164e-13	1.8583
Gga.13447.1.S1_at	---	---	---	6.10547e-12	1.85828
Gga.5257.1.S1_at	ULK1	unc-51 like autophagy activating kinase 1	XM_415091	3.12436e-13	1.85794
Gga.6098.1.S1_at	CNTNAP1	contactin associated protein 1	XM_003642826	1.70142e-12	1.85789
GgaAffx.4763.4.S1_s_at	CACNA1G	calcium channel, voltage-dependent, T type, alpha 1G subunit	XM_001232653 /// XM_004946312 /// XM_004946313 /// XM_004946314 /// XM_004946315 /// XM	2.73235e-10	1.85788
GgaAffx.20456.1.S1_s_at	UBE2QL1	ubiquitin-conjugating enzyme E2Q family-like 1	XR_026727	6.49699e-16	1.85781
Gga.16476.1.S1_at	---	---	---	1.33885e-13	1.85756
GgaAffx.11561.1.S1_at	GSKIP	GSK3B interacting protein	NM_001008473	4.54667e-29	1.85722
Gga.7109.1.S1_s_at	INPP5K	inositol polyphosphate-5-phosphatase K	NM_001282294 /// XM_001234812 /// XM_004946527	1.29895e-16	1.85652
Gga.140.1.S1_at	TCF7L1	transcription factor 7-like 1 (T-cell specific, HMG-box)	XM_003643906	2.45446e-10	1.85612
Gga.18411.1.A1_at	---	---	---	1.18986e-09	1.8559
GgaAffx.21645.1.S1_at	IPPK	inositol 1,3,4,5,6-pentakisphosphate 2-kinase	NM_001293322 /// XM_414295	2.35345e-13	1.85567
Gga.2792.1.S1_at	WNK2	WNK lysine deficient protein kinase 2	XM_414326	2.13691e-11	1.8556
GgaAffx.10060.1.S1_at	---	---	---	7.6384e-10	1.85468
Gga.14417.1.S1_a_at	SLC41A1	solute carrier family 41 (magnesium transporter), member 1	XM_417968	4.9407e-15	1.85243
Gga.5919.2.S1_a_at	RP11-292K15.2	cytochrome c, somatic	NM_001079478	5.63973e-34	1.85234
GgaAffx.11551.1.S1_s_at	H2AFZ	H2A histone family, member Z	NM_001031374	1.07632e-31	1.85221
Gga.6185.1.S1_a_at	COX17	COX17 cytochrome c oxidase copper chaperone	NM_001302169 /// XM_001233519	4.01769e-23	1.85216
Gga.19380.1.S1_at	CYP26B1	cytochrome P450, family 26, subfamily B, polypeptide 1	XM_426366	1.2348e-12	1.85107
Gga.5803.1.S1_at	UBQLN4	ubiquilin 4	NM_001031373	8.84252e-16	1.85106
Gga.12042.1.S1_at	IL1RAP	interleukin 1 receptor accessory protein	XM_004943335 /// XM_422719	1.52508e-12	1.85044
Gga.11995.1.S1_s_at	HOX1 /// HOXA5 /// LOC100857257	homeobox protein Hox-A5-like /// homeobox A5 /// homeobox protein Hox-A5-like	XM_003640699 /// XM_003640705 /// XM_003640722 /// XM_004939361 /// XM_004939362 /// XM	4.56025e-10	1.85044
Gga.7063.1.S1_at	---	---	---	1.13688e-19	1.85002
GgaAffx.4062.1.S1_s_at	IGF2BP2	insulin-like growth factor 2 mRNA binding protein 2	XM_003641746	1.98087e-09	1.8494
GgaAffx.10066.1.S1_s_at	E2F5	E2F transcription factor 5, p130-binding	NM_001030942	9.71349e-12	1.8494
Gga.17384.1.S1_at	WDR11	WD repeat domain 11	XM_004942327 /// XM_004942328 /// XM_004942329 /// XM_004942330 /// XM_004942331 /// XM	5.7734e-24	1.84923
Gga.4786.1.S1_at	C18ORF32	chromosome Z open reading frame, human C18orf32	XM_424453	8.89592e-14	1.84769
Gga.2470.1.S1_at	---	---	---	1.79197e-18	1.84762
Gga.11511.1.S1_s_at	C21H1ORF159	chromosome 21 open reading frame, human C1orf159	XM_004947431 /// XM_004947432 /// XM_004947433 /// XM_004947434 /// XM_417588 /// XR_21	1.57107e-08	1.84757
Gga.5297.1.S1_at	WBP2	WW domain binding protein 2	NM_001278018	6.45388e-15	1.84734
Gga.2414.1.S1_at	SDC3	syndecan 3	NM_205383	1.00324e-17	1.84601
Gga.17789.1.S1_at	---	---	---	5.33394e-13	1.84597
GgaAffx.22227.1.S1_s_at	ZDHHC5	zinc finger, DHHC-type containing 5	NM_001039600	9.55609e-11	1.84578
Gga.16260.1.S1_at	---	---	---	1.85445e-07	1.8444
GgaAffx.21776.1.S1_s_at	MSX1	msh homeobox 1	NM_205488	4.47097e-15	1.84439
Gga.5901.2.S1_s_at	MPC1	mitochondrial pyruvate carrier 1	NM_001031524	1.15995e-16	1.84336
GgaAffx.21594.1.S1_s_at	---	---	---	8.99918e-12	1.8431
Gga.59.1.S1_at	FLNC	filamin C, gamma	NM_204573	3.20902e-16	1.84255
GgaAffx.20867.1.S1_s_at	TUBB2A	tubulin, beta 2A class IIa	XM_001231209 /// XM_004939672	8.15632e-30	1.84223
Gga.4753.1.S1_a_at	CCDC134	coiled-coil domain containing 134	XM_003640375 /// XM_004937702 /// XM_416223	1.25552e-20	1.84181
Gga.16096.1.S1_at	---	---	---	6.65932e-22	1.84142
Gga.12358.2.S1_at	CCDC50 /// PSMD6	coiled-coil domain containing 50 /// proteasome 26S subunit, non-ATPase 6	NM_001031315 /// XM_004944661 /// XM_414416	6.72319e-13	1.84132
Gga.9143.1.S1_x_at	TUBB3	tubulin, beta 3 class III	NM_001031598	1.23553e-10	1.84037
GgaAffx.21783.1.S1_s_at	HAND2	heart and neural crest derivatives expressed 2	NM_204966	9.37122e-17	1.83981
Gga.14973.1.S1_at	---	---	---	1.89536e-17	1.8387
Gga.5459.2.S1_s_at	MORC2	MORC family CW-type zinc finger 2	XM_003642226 /// XM_004934416 /// XM_004934417 /// XM_004934418 /// XR_210172	2.33374e-13	1.83861
Gga.12500.1.S1_at	---	---	---	2.38091e-12	1.83766
Gga.4176.1.S1_at	EIF5A2	eukaryotic translation initiation factor 5A2	NM_205532	2.09693e-25	1.83734
GgaAffx.6764.1.S1_at	ZBTB18	zinc finger and BTB domain containing 18	XM_426137	1.63687e-12	1.8372
Gga.6323.1.S1_at	ZNF644	zinc finger protein 644	NM_001012925 /// XM_001232675 /// XM_004936622 /// XM_004936623 /// XM_004936624 /// XM	8.56747e-23	1.83698
Gga.19735.1.S1_at	SET	SET nuclear oncogene	NM_001030691	1.72084e-21	1.83693
Gga.5404.1.S1_at	---	---	---	8.73856e-14	1.83691
GgaAffx.20492.1.S1_at	---	---	---	7.39331e-07	1.83648
Gga.16085.1.S1_at	LANCL3	LanC lantibiotic synthetase component C-like 3 (bacterial)	XM_004934620 /// XM_004934621 /// XM_425562 /// XR_210226	1.48979e-21	1.83644
Gga.13284.1.S1_at	---	---	---	2.02639e-23	1.83576
Gga.7018.1.S1_s_at	FGD3	FYVE, RhoGEF and PH domain containing 3	XM_004944555 /// XM_004944556 /// XM_004944557 /// XM_414331	3.49888e-12	1.83504
Gga.19159.1.S1_at	CACHD1	cache domain containing 1	XM_422524	9.5008e-22	1.83496
GgaAffx.9662.1.S1_at	GNA11 /// GNAQ	guanine nucleotide binding protein (G protein), alpha 11 (Gq class) /// guanine nucleot	NM_001031427 /// NM_204234	0.000100651	1.83439
Gga.2437.1.S2_at	DGCR14 /// DGCR2	DiGeorge syndrome critical region gene 14 /// DiGeorge syndrome critical region gene 2	XM_003642212 /// XM_415216	1.36444e-08	1.83317
Gga.5731.1.S1_at	ABHD2	abhydrolase domain containing 2	XM_004943844 /// XM_004943845 /// XM_004943846 /// XM_004943847 /// XM_004943848 /// XM	1.10385e-22	1.83194
GgaAffx.8907.1.A1_at	LOC101747539	uncharacterized LOC101747539	XM_004948169	6.29281e-08	1.83155
Gga.4831.1.S1_s_at	MAN2A2	mannosidase, alpha, class 2A, member 2	XM_001233607 /// XM_004943964 /// XM_004943965 /// XM_004943966 /// XM_004943967 /// XM	2.32602e-12	1.83122
GgaAffx.12769.1.S1_s_at	RRAS2	related RAS viral (r-ras) oncogene homolog 2	NM_001006466	4.81611e-19	1.83119
GgaAffx.21938.2.S1_at	---	---	---	7.89202e-09	1.83055
Gga.2352.1.S2_at	DAB1	Dab, reelin signal transducer, homolog 1 (Drosophila)	NM_204238	6.43956e-08	1.83044
Gga.8023.1.S1_at	PCDH1	protocadherin 1	NM_001045827	7.08405e-07	1.83007
Gga.5940.1.S1_s_at	SAT1	spermidine/spermine N1-acetyltransferase 1	NM_204186	5.97099e-18	1.82952
Gga.15785.1.S1_at	LYSMD2	LysM, putative peptidoglycan-binding, domain containing 2	NM_001293243 /// NM_001293244 /// XM_004943797 /// XM_413806	8.01462e-26	1.8293
Gga.5887.1.S1_at	CLSTN1	calsyntenin 1	NM_001197050	3.60283e-20	1.82925
Gga.6938.1.S1_at	FBXL4	F-box and leucine-rich repeat protein 4	XM_004940360 /// XM_004940361 /// XM_004940362 /// XR_211981 /// XR_211982	2.83009e-10	1.82917
Gga.4159.2.S1_a_at	UBE2V1	ubiquitin-conjugating enzyme E2 variant 1	NM_001205097	4.36365e-26	1.82877
Gga.16243.1.S1_at	SCOC	short coiled-coil protein	NM_001114852	2.63913e-22	1.82874
Gga.7484.1.S1_at	---	---	---	4.72439e-12	1.82844
Gga.8439.1.S1_at	KIAA1324L	KIAA1324-like	XM_416843	7.58386e-06	1.82824
Gga.2676.1.S1_at	ANKH	ANKH inorganic pyrophosphate transport regulator	NM_001012562	1.08464e-17	1.82719
Gga.19382.1.S1_at	VANGL1	VANGL planar cell polarity protein 1	XM_001232440 /// XM_004938190	2.58799e-19	1.82719
GgaAffx.20335.1.S1_s_at	RNF220	ring finger protein 220	NM_001012599 /// NM_001109987	7.19822e-13	1.82703
Gga.22.1.S1_at	SLC5A7	solute carrier family 5 (sodium/choline cotransporter), member 7	NM_001001763	1.71142e-06	1.82696
Gga.19234.1.S1_at	ASTN1	astrotactin 1	XM_004943258 /// XM_004943259 /// XM_426626	1.57627e-08	1.82692
Gga.16489.1.S1_at	C5ORF30	chromosome Z open reading frame, human C5orf30	XM_003643054 /// XM_004949299	2.93598e-18	1.82682
GgaAffx.21467.1.S1_at	---	---	---	1.03549e-17	1.82629
Gga.7084.1.S1_at	---	---	---	4.89158e-19	1.82623
Gga.11393.1.S1_at	PFDN4	prefoldin subunit 4	NM_001278015	2.02844e-21	1.82593
Gga.3317.1.S1_s_at	NCOA1	nuclear receptor coactivator 1	NM_001012882	8.26122e-11	1.82575
Gga.9824.1.S1_at	PDE4A	phosphodiesterase 4A, cAMP-specific	XM_004948964	1.48021e-10	1.8255
Gga.16197.1.S1_at	---	---	---	1.98052e-12	1.82534
Gga.1087.1.S1_at	IRF7	interferon regulatory factor 7	NM_205372	6.62789e-11	1.82444
Gga.16707.1.S1_at	---	---	---	3.86867e-15	1.82439
Gga.2013.2.S1_a_at	SRF	serum response factor	NM_001252141	1.25043e-13	1.8237
Gga.14412.1.S1_at	---	---	---	4.16983e-12	1.82367
Gga.8732.2.S1_a_at	USP33	ubiquitin specific peptidase 33	XM_004936670 /// XM_004936671 /// XM_004936672 /// XM_004936673 /// XM_004936674 /// XM	1.24023e-15	1.82361
Gga.8299.1.S1_at	LOC100857331	tapasin-related protein-like	XM_003642435	5.98722e-13	1.82357
Gga.17370.1.S1_at	---	---	---	5.73076e-22	1.82319
Gga.2239.1.S1_at	LOC100858260 /// LOC100859212 /// LOC419136	CMP-N-acetylneuraminate-beta-galactosamide-alpha-2,3-sialyltransferase 2-like /// CMP-N	XM_003642455 /// XM_003643235 /// XM_004946930 /// XM_004946931 /// XM_004946932 /// XM	2.28951e-08	1.82211
Gga.18995.1.S1_s_at	MST4	serine/threonine protein kinase MST4	NM_001031117	4.91158e-11	1.82161
Gga.579.1.S1_at	NTRK1	neurotrophic tyrosine kinase, receptor, type 1	NM_205378	1.6774e-14	1.82147
GgaAffx.20232.1.S1_at	BCL7A	B-cell CLL/lymphoma 7A	XM_004945565 /// XM_415148	3.62174e-17	1.82146
Gga.8269.1.S2_at	TIA1	TIA1 cytotoxic granule-associated RNA binding protein	NM_001257203 /// NM_204356	3.72869e-08	1.82053
Gga.1205.1.S1_at	PLA2G7	phospholipase A2, group VII (platelet-activating factor acetylhydrolase, plasma)	NM_204969	2.55158e-11	1.82037
Gga.5512.1.S1_at	HELZ /// LOC100857488	helicase with zinc finger /// probable helicase with zinc finger domain-like	XM_003642346 /// XM_004946214 /// XM_004946215 /// XM_004946216 /// XM_004946221 /// XM	1.65758e-25	1.82035
GgaAffx.12005.1.S1_s_at	SDR16C5	short chain dehydrogenase/reductase family 16C, member 5	NM_001031022	5.55953e-14	1.81973
Gga.1428.2.S1_at	DPYSL4	dihydropyrimidinase-like 4	NM_204197	2.71632e-10	1.81937
Gga.354.1.S1_at	ADMP	anti-dorsalizing morphogenetic protein	NM_204822	8.81731e-07	1.81908
GgaAffx.9485.1.S1_at	ABHD3	abhydrolase domain containing 3	XM_004939768 /// XM_419156	1.15445e-07	1.81896
Gga.17545.1.S1_at	MMP15	matrix metallopeptidase 15 (membrane-inserted)	XM_413995	8.9704e-13	1.81813
Gga.17641.1.S1_at	STAB2	stabilin 2	XM_003640410	5.5993e-10	1.81811
Gga.16126.1.S1_at	---	---	---	6.21534e-11	1.81704
GgaAffx.2423.1.S1_s_at	MFSD2A	major facilitator superfamily domain containing 2A	XM_417826	1.17585e-12	1.81602
GgaAffx.9530.1.S1_at	SLC22A15	solute carrier family 22, member 15	XM_416558 /// XR_211174 /// XR_211175	1.00959e-08	1.81557
Gga.19745.1.S1_at	PLEKHA7	pleckstrin homology domain containing, family A member 7	XM_004941400 /// XM_004941401 /// XM_004941402 /// XM_004941403 /// XM_004941404 /// XM	3.82883e-10	1.81506
Gga.892.1.S1_at	ID1	inhibitor of DNA binding 1, dominant negative helix-loop-helix protein	NM_204590	2.31082e-09	1.81346
GgaAffx.25849.1.S1_at	SOGA1	suppressor of glucose, autophagy associated 1	XM_003642499 /// XM_004946979 /// XM_004946980 /// XM_004946981 /// XM_004946982 /// XM	5.29123e-08	1.81283
GgaAffx.12334.1.S1_at	ORAOV1	oral cancer overexpressed 1	NM_001031186	6.44973e-09	1.81277
Gga.11380.1.S1_at	FRMD3	FERM domain containing 3	XM_003643038 /// XM_004949186 /// XM_004949187 /// XM_004949188 /// XM_004949189 /// XM	6.75244e-08	1.8127
GgaAffx.20610.1.S1_at	---	---	---	1.14391e-06	1.81243
GgaAffx.9949.1.S1_at	ADRA2C	adrenoceptor alpha 2C	XM_004936302	5.52731e-08	1.81183
Gga.17388.1.S1_at	---	---	---	2.67832e-15	1.81171
Gga.8507.1.S1_at	RNF166	ring finger protein 166	NM_001012935	3.36935e-17	1.8117
GgaAffx.11472.1.S1_s_at	TMEM101	transmembrane protein 101	NM_001137651	8.55267e-09	1.81163
Gga.9181.2.S1_a_at	RPS25	ribosomal protein S25	XM_001234051 /// XM_004948131 /// XR_213655	1.99755e-12	1.81125
Gga.19358.1.S1_at	PLXDC1	plexin domain containing 1	XM_001235083 /// XM_004948575	6.19794e-19	1.8111
Gga.9642.1.S1_s_at	NKIRAS2	NFKB inhibitor interacting Ras-like 2	NM_001006333	1.40912e-20	1.81098
Gga.17775.1.S1_s_at	CAPN9	calpain 9	XM_003640991 /// XM_419585	4.44784e-07	1.81096
GgaAffx.6182.1.S1_at	---	---	---	2.21279e-11	1.81087
Gga.3084.1.S1_s_at	DESI2	desumoylating isopeptidase 2	NM_001008460	3.29491e-27	1.81071
GgaAffx.12505.1.S1_at	RAB11A	RAB11A, member RAS oncogene family	NM_001005827	5.35451e-12	1.81023
GgaAffx.11185.1.A1_x_at	---	---	---	2.3549e-05	1.80976
Gga.16470.1.S1_at	---	---	---	1.22579e-07	1.80959
Gga.9502.1.S1_s_at	BHLHE23	basic helix-loop-helix family, member e23	NM_204504	1.37858e-10	1.80897
Gga.5273.1.S1_at	---	---	---	6.89144e-22	1.80879
GgaAffx.9347.1.S1_at	ELOVL7	ELOVL fatty acid elongase 7	NM_001197310	3.36431e-11	1.80868
Gga.5786.1.S1_at	CNOT11	CCR4-NOT transcription complex, subunit 11	XM_416910	5.02311e-32	1.80836
Gga.19215.1.S1_at	---	---	---	5.05609e-15	1.80833
Gga.20081.1.S1_s_at	DAPP1	dual adaptor of phosphotyrosine and 3-phosphoinositides	NM_001012933	1.97456e-13	1.80831
GgaAffx.11997.1.S1_s_at	C25H1ORF43	chromosome 25 open reading frame, human C1orf43	NM_001031590 /// NM_001305796	6.76559e-21	1.80795
Gga.19196.1.S1_at	GPSM1	G-protein signaling modulator 1	XM_004945981 /// XM_415415	2.42686e-13	1.80766
GgaAffx.21358.1.S1_s_at	SAMHD1	SAM domain and HD domain 1	NM_001030845	4.25935e-16	1.80749
GgaAffx.25022.1.S1_at	XKR6	XK, Kell blood group complex subunit-related family, member 6	XM_420037	4.58421e-05	1.80716
GgaAffx.20557.1.S1_at	DSEL	dermatan sulfate epimerase-like	XM_004935222 /// XM_004935223	1.53401e-13	1.80687
GgaAffx.20863.1.S1_s_at	---	---	---	4.61731e-08	1.80608
Gga.17829.1.S1_at	---	---	---	6.33822e-16	1.80591
Gga.7360.1.S1_a_at	CHTF8	chromosome transmission fidelity factor 8	NM_001277638 /// NM_001277645 /// NR_102418 /// NR_102419	1.08242e-11	1.8055
GgaAffx.4124.1.S1_at	GRIK4	glutamate receptor, ionotropic, kainate 4	XM_417889	9.05371e-09	1.8054
GgaAffx.20705.1.S1_at	---	---	---	2.7767e-13	1.80514
Gga.12450.1.S1_at	GATAD1	GATA zinc finger domain containing 1	NM_001277498	2.98985e-32	1.8049
GgaAffx.11476.1.S1_at	KPNA1	karyopherin alpha 1 (importin alpha 5)	NM_001030774	2.63172e-22	1.80455
Gga.5626.1.S1_s_at	EVL	Enah/Vasp-like	NM_001006487	7.71107e-21	1.80442
Gga.18518.1.S1_s_at	---	---	---	1.40865e-14	1.80435
Gga.15927.1.S1_at	---	---	---	2.54735e-14	1.80378
GgaAffx.4150.1.S1_at	ARHGEF12	Rho guanine nucleotide exchange factor (GEF) 12	XM_004948021 /// XM_004948022 /// XM_417890 /// XR_213644 /// XR_213645 /// XR_213646	2.04496e-10	1.80296
GgaAffx.20326.1.S1_s_at	TFDP2	transcription factor Dp-2 (E2F dimerization partner 2)	NM_001184713	1.06703e-11	1.80274
Gga.10808.1.S1_at	TLE4	transducin-like enhancer of split 4 (E(sp1) homolog, Drosophila)	NM_204237	1.19945e-16	1.80172
Gga.10654.1.S1_at	---	---	---	2.46579e-07	1.8016
Gga.5208.1.S1_at	UBQLN1	ubiquilin 1	XM_004949192 /// XM_004949193 /// XM_004949194 /// XM_425028	9.47666e-14	1.80126
Gga.9390.1.S1_at	---	---	---	3.69966e-16	1.80089
Gga.9321.1.S1_at	RPS6KA1	ribosomal protein S6 kinase, 90kDa, polypeptide 1	NM_001109771	4.98183e-15	1.80089
Gga.15734.1.S1_at	R3HDM1	R3H domain containing 1	XM_004942994 /// XM_004942995 /// XM_004942996 /// XM_004942997 /// XM_004942998 /// XM	1.66823e-23	1.80068
Gga.11744.1.S1_at	---	---	---	4.70114e-21	1.80022
Gga.14267.1.S1_at	---	---	---	1.38677e-07	1.80009
Gga.5040.1.A1_x_at	---	---	---	9.87918e-08	1.79998
Gga.19405.1.S1_at	FAM129B	family with sequence similarity 129, member B	XM_003642273	3.30304e-12	1.79985
Gga.18649.1.A1_at	---	---	---	2.72516e-10	1.79976
Gga.19602.1.S1_at	TRIL	TLR4 interactor with leucine-rich repeats	XM_425996	8.30853e-16	1.79802
Gga.4821.2.S1_s_at	SLC19A1	solute carrier family 19 (folate transporter), member 1	NM_001006513	4.09206e-18	1.79798
Gga.10151.1.S1_s_at	PDCD6	programmed cell death 6	XM_004935180 /// XM_419075	1.33734e-21	1.79761
GgaAffx.21273.1.S1_s_at	---	---	---	4.8886e-12	1.79684
Gga.13191.1.S1_s_at	CACUL1	CDK2-associated, cullin domain 1	NM_001031238	6.31232e-15	1.79641
Gga.11828.1.S1_at	NINJ1	ninjurin 1	NM_001277877	1.61823e-13	1.79591
GgaAffx.10901.4.S1_at	---	---	---	3.52464e-08	1.79526
Gga.14009.1.S1_at	MAP1B	microtubule-associated protein 1B	NM_205246 /// XM_001231728 /// XM_004937370 /// XM_004937371	1.2182e-11	1.79526
Gga.8515.1.S1_at	LHFPL5	lipoma HMGIC fusion partner-like 5	NM_204398	4.32235e-09	1.79519
Gga.17418.1.S1_s_at	---	---	---	5.35028e-13	1.79458
Gga.14383.1.S1_at	TNRC6B	trinucleotide repeat containing 6B	XM_004937721 /// XM_004937722 /// XM_004937723 /// XM_004937724 /// XM_004937725 /// XM	1.79137e-07	1.79448
GgaAffx.623.1.S1_at	YTHDF2	YTH domain family, member 2	XM_003642575 /// XM_004947713 /// XM_004947714	7.36649e-14	1.79398
Gga.1750.1.S1_at	SLC16A2	solute carrier family 16, member 2 (thyroid hormone transporter)	XM_426274	9.44649e-14	1.79379
Gga.15721.1.S1_s_at	OCRL	oculocerebrorenal syndrome of Lowe	XM_004940575 /// XM_004940576 /// XM_004940577 /// XM_420138	1.4447e-11	1.79352
Gga.556.1.S1_at	PAX6	paired box 6	NM_205066	5.17618e-06	1.79342
GgaAffx.8354.1.A1_at	---	---	---	5.06997e-09	1.79314
Gga.11581.2.S1_a_at	LOC100857212 /// TMEM35	transmembrane protein 35-like /// transmembrane protein 35	XM_003643318 /// XM_004950092 /// XR_140095	4.08656e-18	1.79301
Gga.6311.1.S1_at	HEY1	hes-related family bHLH transcription factor with YRPW motif 1	XM_425926	3.88189e-13	1.79299
Gga.10973.1.S1_at	ICA1	islet cell autoantigen 1, 69kDa	XM_004939320 /// XM_004939321 /// XM_418682	1.79349e-15	1.7928
GgaAffx.20810.1.S1_at	TCP11L1	t-complex 11, testis-specific-like 1	NM_001199407	1.2776e-17	1.79201
Gga.10036.2.S1_a_at	PSMG1	proteasome (prosome, macropain) assembly chaperone 1	NM_001012543	1.70096e-30	1.79149
Gga.17269.1.S1_at	LPHN2	latrophilin 2	NM_001190477	3.34753e-09	1.79133
Gga.8416.1.S1_at	GALNTL6	UDP-N-acetyl-alpha-D-galactosamine:polypeptide N-acetylgalactosaminyltransferase-like 6	XM_004941075 /// XM_420520	2.74428e-08	1.79115
Gga.12972.1.S1_at	---	---	---	2.59033e-14	1.79019
Gga.5200.1.S1_at	ABI1	abl-interactor 1	NM_001039281	7.90118e-10	1.7889
GgaAffx.21716.1.S1_s_at	SLC16A1	solute carrier family 16 (monocarboxylate transporter), member 1	NM_001006323	7.80728e-18	1.7886
Gga.14181.1.S1_at	PLCD4	phospholipase C, delta 4	XM_004948617 /// XM_004948618 /// XM_418151	5.58654e-12	1.78827
Gga.12072.2.A1_at	MED31	mediator complex subunit 31	XM_415924	2.10065e-14	1.78785
GgaAffx.2243.1.S1_s_at	ATP2B4	ATPase, Ca++ transporting, plasma membrane 4	XM_004948440 /// XM_004948441 /// XM_004948442 /// XM_004948443 /// XM_004948444 /// XM	1.08952e-08	1.78743
GgaAffx.845.1.S1_s_at	MAP2K2	mitogen-activated protein kinase kinase 2	NM_205388	7.62128e-16	1.78651
Gga.7221.1.S1_at	---	---	---	1.27256e-13	1.78621
GgaAffx.12592.1.S1_at	SERTAD2	SERTA domain containing 2	NM_001031037	2.28109e-14	1.7856
GgaAffx.11865.1.S1_s_at	ACTR6	ARP6 actin-related protein 6 homolog (yeast)	NM_204637	4.07633e-14	1.78491
Gga.9173.1.S1_at	---	---	---	2.91064e-19	1.78461
Gga.4311.2.S1_a_at	NME3 /// NME4	NME/NM23 nucleoside diphosphate kinase 3 /// NME/NM23 nucleoside diphosphate kinase 4	NM_001282217 /// NM_001282230 /// XM_004945400 /// XM_414714 /// XM_414724	1.47351e-13	1.78418
Gga.530.1.S1_at	CACNA1D	calcium channel, voltage-dependent, L type, alpha 1D subunit	NM_205034	1.27672e-07	1.78386
Gga.9618.1.S1_at	UCHL1	ubiquitin carboxyl-terminal esterase L1 (ubiquitin thiolesterase)	NM_001080212	1.13615e-18	1.78382
Gga.6971.1.S1_at	XKR8	XK, Kell blood group complex subunit-related family, member 8	NM_001044693	3.06079e-08	1.7837
GgaAffx.2220.1.S1_at	TMEM130	transmembrane protein 130	XM_004945108 /// XM_414751 /// XR_213132	1.57719e-11	1.78304
Gga.5825.1.S1_at	STRN	striatin, calmodulin binding protein	XM_004935418 /// XM_004935419 /// XM_004935420 /// XM_004935421 /// XM_004935422 /// XM	9.15514e-19	1.78226
GgaAffx.20892.1.S1_at	---	---	---	1.71125e-13	1.78188
GgaAffx.4657.1.S1_s_at	LOC101750175 /// LOC101750535 /// PTCHD3	patched domain-containing protein 3-like /// patched domain-containing protein 3-like /	XM_004949834 /// XM_004951031 /// XM_425978	1.59656e-13	1.78158
GgaAffx.11579.1.S1_s_at	SS18	synovial sarcoma translocation, chromosome 18	NM_001079479 /// NM_001278150	1.60415e-10	1.78152
Gga.17551.1.S1_at	SMS	spermine synthase	NM_001030803	1.28523e-16	1.7807
GgaAffx.21901.1.S1_at	KDM8	lysine (K)-specific demethylase 8	XM_004945277 /// XM_004945278 /// XM_414883 /// XR_213169	3.90606e-17	1.78012
GgaAffx.12887.1.S1_s_at	PI4K2B	Phosphatidylinositol 4-kinase type 2 beta; Phosphatidylinositol 4-kinase type 2-beta [S	NM_001031157	1.58167e-24	1.77945
Gga.3676.1.S1_at	CHST15	carbohydrate (N-acetylgalactosamine 4-sulfate 6-O) sulfotransferase 15	XM_004942341 /// XM_421811	4.83429e-17	1.77937
Gga.6335.1.S1_at	PDCD10	programmed cell death 10	NM_001006554	2.35634e-11	1.77908
Gga.13043.1.S1_at	---	---	---	4.61494e-14	1.7787
Gga.3328.2.S1_a_at	C18ORF21	chromosome 2 open reading frame, human C18orf21	XM_419039	2.39451e-14	1.77757
GgaAffx.2884.1.S1_at	FBXO2	F-box protein 2	XM_004947514 /// XM_004947515 /// XM_417650 /// XR_213555	1.65064e-06	1.77756
Gga.19711.1.S1_at	GOLT1B	golgi transport 1B	XM_416423	1.02617e-17	1.7771
Gga.5454.1.S1_at	ABHD5	abhydrolase domain containing 5	NM_001278145 /// NR_103454	6.03976e-15	1.77665
GgaAffx.13197.1.S1_s_at	PAPOLA	poly(A) polymerase alpha	NM_001198601	4.85242e-12	1.77642
Gga.14030.1.S1_at	---	---	---	1.71969e-15	1.77623
Gga.12284.1.S1_at	CINP	cyclin-dependent kinase 2 interacting protein	NM_001277503	2.05681e-17	1.77563
Gga.5378.2.A1_at	HNRNPU	heterogeneous nuclear ribonucleoprotein U (scaffold attachment factor A)	XM_419539	2.76493e-08	1.77556
Gga.502.1.S1_at	HMGA2	high mobility group AT-hook 2	NM_205001	1.32319e-08	1.77525
GgaAffx.21368.1.S1_at	NPTN	neuroplastin	NM_001293209 /// XM_413703	1.22856e-21	1.77514
Gga.5760.1.S1_at	---	---	---	5.49628e-24	1.77507
Gga.9980.2.S1_a_at	HEXIM1	hexamethylene bis-acetamide inducible 1	XM_003642783	3.80141e-13	1.77496
Gga.4082.1.S1_at	SMO	smoothened, frizzled class receptor	XM_414970	2.15742e-16	1.77492
Gga.8162.1.S1_at	---	---	---	6.4795e-15	1.77487
Gga.6249.1.S1_at	CDS2	CDP-diacylglycerol synthase (phosphatidate cytidylyltransferase) 2	XM_004947551 /// XM_004947552 /// XM_004947553 /// XM_004947554 /// XM_417669	9.51643e-09	1.77442
GgaAffx.6405.1.S1_at	HSPA4L	heat shock 70kDa protein 4-like	NM_001012576	8.27462e-18	1.77437
GgaAffx.4127.1.S1_s_at	BRPF1	bromodomain and PHD finger containing, 1	NM_001031464	4.16025e-09	1.77374
Gga.9631.1.S1_at	RAB24	RAB24, member RAS oncogene family	NM_001277713	2.5729e-18	1.77321
GgaAffx.25349.3.S1_at	---	---	---	7.67889e-07	1.77288
Gga.12072.1.S1_at	MED31	mediator complex subunit 31	XM_415924	2.06549e-27	1.77268
GgaAffx.21823.1.S1_s_at	LOC414835	cHz-cadherin	NM_001001754	2.6336e-07	1.77265
GgaAffx.9422.2.S1_s_at	PTGER4	prostaglandin E receptor 4 (subtype EP4)	NM_001081503	1.34958e-08	1.77156
Gga.16236.1.S1_s_at	ERC1	ELKS/RAB6-interacting/CAST family member 1	XM_001235142 /// XM_004937931 /// XM_004937932 /// XM_004937933 /// XM_004937934 /// XM	8.68227e-22	1.77155
Gga.747.1.S1_at	GABRB3 /// LOC101748498	gamma-aminobutyric acid (GABA) A receptor, beta 3 /// gamma-aminobutyric acid receptor	NM_205346 /// XM_004949819	1.68902e-05	1.77148
Gga.2318.1.A1_at	MGA	MGA, MAX dimerization protein	XM_004941629 /// XM_004941630 /// XM_004941631 /// XM_004941632 /// XM_004941633 /// XM	1.04963e-07	1.77096
GgaAffx.20200.1.S1_at	---	---	---	5.07892e-08	1.77081
Gga.12274.1.S1_at	---	---	---	1.34191e-12	1.77022
Gga.13149.1.S1_at	C16orf72	chromosome 16 open reading frame 72	XM_003642108	3.41016e-28	1.77
GgaAffx.21387.1.S1_at	---	---	---	1.4637e-29	1.76967
GgaAffx.20310.1.S1_at	PLXNA2	plexin A2	XM_004934977 /// XM_004934978 /// XM_004934979 /// XM_417985	9.10522e-10	1.76934
Gga.17076.1.S1_at	---	---	---	7.87304e-16	1.7692
Gga.16142.1.S1_at	SLCO5A1	solute carrier organic anion transporter family, member 5A1	XM_418287	2.90253e-09	1.76869
Gga.8206.1.S1_at	---	---	---	5.57754e-10	1.76829
Gga.4470.1.S1_at	UBE2N	ubiquitin-conjugating enzyme E2N	NM_001012810	1.08667e-37	1.76781
Gga.1788.1.S1_at	LSM7	LSM7 homolog, U6 small nuclear RNA and mRNA degradation associated	NM_001006337	4.97135e-15	1.76672
Gga.3.1.S1_at	LIMK1	LIM domain kinase 1	NM_204131	7.18164e-12	1.76597
Gga.8115.1.S1_at	CRKL	v-crk avian sarcoma virus CT10 oncogene homolog-like	XM_415233	5.12453e-20	1.76593
Gga.17486.1.S1_at	WDR33	WD repeat domain 33	XM_004936955 /// XM_004936956 /// XM_004936957 /// XM_004936958 /// XM_004936959 /// XM	1.6574e-15	1.76587
Gga.16850.1.S1_at	TRIP11	thyroid hormone receptor interactor 11	XM_421324	8.98461e-11	1.76583
GgaAffx.21558.1.S1_s_at	GTF2A1	general transcription factor IIA, 1, 19/37kDa	NM_001031207	3.60578e-20	1.76488
Gga.11864.1.S1_at	FAM162A	family with sequence similarity 162, member A	XM_416495	7.90859e-14	1.76481
Gga.17404.1.S1_at	---	---	---	1.90268e-07	1.76453
Gga.14490.1.S1_at	ALDH5A1	aldehyde dehydrogenase 5 family, member A1	XM_418909	1.38786e-12	1.76433
GgaAffx.1943.1.S1_at	MFF	mitochondrial fission factor	XM_001233529 /// XM_004937049 /// XM_004937050 /// XM_004937051 /// XM_004937052 /// XM	1.87895e-10	1.76389
Gga.770.1.S1_at	SOHO-1	sensory organ homeobox protein SOHo	NM_205386	4.85033e-10	1.76268
Gga.6328.2.S1_at	TIMM17A	translocase of inner mitochondrial membrane 17 homolog A (yeast)	NM_001031026	2.24797e-06	1.76265
Gga.4179.1.S1_at	NEFM	neurofilament, medium polypeptide	NM_001101730	8.92754e-05	1.7625
GgaAffx.10584.6.S1_at	---	---	---	2.11828e-07	1.76232
GgaAffx.20555.1.S1_at	---	---	---	7.70224e-10	1.76224
Gga.9483.1.S1_at	LOC414835	cHz-cadherin	NM_001001754	7.38623e-06	1.76114
Gga.7820.1.S1_at	RIC8B	RIC8 guanine nucleotide exchange factor B	XM_416305	2.57659e-23	1.76113
GgaAffx.22118.1.S1_at	LOC100858115	multiple epidermal growth factor-like domains protein 9-like	XM_003642276	1.44376e-09	1.76055
GgaAffx.5195.1.S1_at	---	---	---	4.5403e-06	1.76011
Gga.1594.1.S1_at	IGSF11	immunoglobulin superfamily, member 11	XM_004938199 /// XM_004938200 /// XM_004938201 /// XM_004938202 /// XM_416568	1.20792e-05	1.75938
GgaAffx.4778.1.S1_s_at	SLC9A3R1	solute carrier family 9, subfamily A (NHE3, cation proton antiporter 3), member 3 regul	NM_001006424	1.64965e-07	1.75913
GgaAffx.21678.1.S1_at	---	---	---	2.93591e-13	1.75912
Gga.654.1.S1_at	RET	ret proto-oncogene	NM_205190	3.95912e-08	1.75899
Gga.18832.1.S1_at	CCDC79	coiled-coil domain containing 79	XM_001232197 /// XM_004944249 /// XM_004944250	2.18781e-05	1.7589
GgaAffx.21945.1.S1_at	UBE2B	ubiquitin-conjugating enzyme E2B	XM_003642086 /// XM_004944999 /// XM_004945000 /// XM_004945001	5.48736e-20	1.75833
Gga.12055.1.S1_s_at	SGK223	homolog of rat pragma of Rnd2	XM_420588	1.18699e-07	1.75823
Gga.897.1.S1_at	DKK1	dickkopf WNT signaling pathway inhibitor 1	XM_421563	1.45355e-06	1.75795
Gga.13303.1.S1_at	---	---	---	2.06256e-08	1.75779
GgaAffx.20697.1.S1_at	TBC1D30	TBC1 domain family, member 30	XM_416071	2.85797e-11	1.75749
Gga.3211.1.S1_at	---	---	---	4.5743e-16	1.75674
Gga.13004.1.S1_at	---	---	---	1.04806e-07	1.75658
GgaAffx.20548.1.S1_at	CZH18ORF25	chromosome Z open reading frame, human C18orf25	XM_004949034 /// XM_004949035 /// XM_004949036 /// XM_004949037 /// XM_004949038 /// XM	1.04847e-16	1.75593
GgaAffx.12606.1.S1_at	JAM2	junctional adhesion molecule 2	NM_001006257	7.09909e-16	1.75563
GgaAffx.20156.1.S1_at	---	---	---	3.18065e-08	1.75515
GgaAffx.24025.3.S1_at	SERPINB2	serpin peptidase inhibitor, clade B (ovalbumin), member 2	XM_418982	1.36388e-06	1.7549
GgaAffx.11520.1.S1_s_at	AP1M1	adaptor-related protein complex 1, mu 1 subunit	NM_001007886	4.28083e-21	1.75473
GgaAffx.9221.2.S1_at	---	---	---	4.04206e-10	1.75464
GgaAffx.12082.1.S1_at	ARRDC1	arrestin domain containing 1	NM_001031475	2.04127e-15	1.75428
Gga.1754.1.S1_s_at	YAF2	YY1 associated factor 2	NM_001007850	2.37847e-15	1.75428
GgaAffx.6473.1.A1_at	LOC425441	electroneutral sodium bicarbonate exchanger 1-like	XM_004949749 /// XM_423203	2.95839e-09	1.75421
Gga.7951.1.S1_at	---	---	---	1.47976e-14	1.75408
GgaAffx.11374.1.S1_at	API5	apoptosis inhibitor 5	NM_001006474	3.92271e-08	1.75388
Gga.5476.1.S1_at	CAB39	calcium binding protein 39	XM_003641738 /// XM_004937029	1.0375e-21	1.75364
GgaAffx.23779.1.S1_at	AP5M1	adaptor-related protein complex 5, mu 1 subunit	XM_421441	1.54992e-18	1.75311
Gga.14827.1.A1_at	---	---	---	4.66206e-08	1.75295
Gga.9895.1.S1_at	HELZ /// LOC100857488	helicase with zinc finger /// probable helicase with zinc finger domain-like	XM_003642346 /// XM_004946214 /// XM_004946215 /// XM_004946216 /// XM_004946221 /// XM	8.23884e-17	1.75282
Gga.2689.1.S1_at	ACP1	acid phosphatase 1, soluble	NM_001039291	1.94594e-11	1.7526
Gga.6897.1.S1_at	---	---	---	2.96061e-16	1.7524
Gga.5581.1.S1_at	POLR3F	polymerase (RNA) III (DNA directed) polypeptide F, 39 kDa	NM_001199401	5.32349e-25	1.75225
GgaAffx.10442.1.A1_at	---	---	---	1.62784e-09	1.75221
Gga.4729.2.S1_at	RPL18A	ribosomal protein L18a	XM_416064	3.33983e-09	1.75129
GgaAffx.5316.1.S1_at	CHST1	carbohydrate (keratan sulfate Gal-6) sulfotransferase 1	XM_426423	1.30038e-09	1.75123
Gga.16781.1.S1_at	LOC418249	uncharacterized LOC418249	XR_210955	1.18981e-08	1.75106
Gga.17629.1.S1_at	---	---	---	2.4129e-13	1.75087
Gga.5990.1.S1_at	---	---	---	1.56904e-14	1.75053
Gga.6299.1.S1_s_at	PRPSAP2	phosphoribosyl pyrophosphate synthetase-associated protein 2	NM_001006165	3.69807e-13	1.75051
Gga.18334.1.S1_at	LOC101749984	uncharacterized LOC101749984	XR_212509	2.25086e-05	1.75032
GgaAffx.26766.1.S1_at	---	---	---	8.49844e-14	1.75027
Gga.11893.1.S1_s_at	MCMBP	minichromosome maintenance complex binding protein	NM_001012912	1.94923e-26	1.75018
Gga.12544.1.S1_at	TMEM100	transmembrane protein 100	XM_415651	6.7951e-09	1.7497
Gga.2742.2.S1_s_at	FAM96A	family with sequence similarity 96, member A	NM_001030555	2.27227e-24	1.74956
GgaAffx.24683.1.S1_at	ILDR2	immunoglobulin-like domain containing receptor 2	XM_004938321 /// XM_004938322 /// XM_004938323 /// XM_004938324 /// XM_416658	1.20551e-12	1.74944
Gga.15955.1.S1_s_at	SLC16A2	solute carrier family 16, member 2 (thyroid hormone transporter)	XM_426274	3.06642e-16	1.74926
Gga.9394.1.S1_at	---	---	---	1.84706e-05	1.74777
Gga.8031.2.S1_a_at	TVP23A	trans-golgi network vesicle protein 23 homolog A (S. cerevisiae)	XM_001234549	2.24905e-08	1.74719
Gga.4398.1.S1_at	LDHA	lactate dehydrogenase A	NM_205284	1.35349e-05	1.74692
GgaAffx.21700.1.S1_s_at	ATG16L1	autophagy related 16-like 1	XM_003641751 /// XM_004936938 /// XM_004936939 /// XM_004936940 /// XM_004936941 /// XM	1.29257e-15	1.74676
Gga.4661.2.S1_at	TUBA1C	tubulin, alpha 1c	NM_001305272 /// XM_003643759	5.18394e-14	1.74672
Gga.3169.1.S1_at	CDCA3	cell division cycle associated 3	NM_001278136 /// NM_001278137	1.73906e-11	1.74601
GgaAffx.21580.1.S1_at	SAMD4A	sterile alpha motif domain containing 4A	XM_004936484 /// XM_004936485 /// XM_421450 /// XR_210743	2.07023e-21	1.74581
GgaAffx.12865.1.S1_at	BLOC1S6	biogenesis of lysosomal organelles complex-1, subunit 6, pallidin	NM_001007825	4.95246e-07	1.74565
Gga.3899.1.S1_a_at	PDGFA	platelet-derived growth factor alpha polypeptide	NM_204306	7.81201e-14	1.74498
Gga.6470.1.S1_at	TMEM104	transmembrane protein 104	NM_001031107	1.28913e-09	1.74493
Gga.19417.1.S1_at	---	---	---	1.40626e-20	1.74464
GgaAffx.2541.1.S1_s_at	INTS1	integrator complex subunit 1	XM_414768	8.48211e-07	1.74421
GgaAffx.2307.1.S1_s_at	NUP155	nucleoporin 155kDa	XM_004937197 /// XM_425016	3.42356e-13	1.74388
Gga.7745.1.S1_at	EFNB1	ephrin-B1	NM_205035	2.16168e-16	1.74312
Gga.9177.1.S1_at	SRF	serum response factor	NM_001252141	3.59178e-16	1.74309
Gga.15911.1.S1_s_at	WDR36	WD repeat domain 36	NM_001044634	1.22679e-09	1.74307
GgaAffx.1969.3.S1_at	---	---	---	5.0684e-11	1.74298
Gga.19156.1.S1_at	METTL8	methyltransferase like 8	XM_004942739 /// XM_004942740 /// XM_004942741 /// XM_422001 /// XR_212634 /// XR_21263	1.23222e-07	1.74277
GgaAffx.23658.1.A1_at	---	---	---	3.59014e-09	1.74232
GgaAffx.20225.1.S1_s_at	TSPAN5	tetraspanin 5	XM_004935957 /// XM_004935958 /// XM_420654	2.12833e-18	1.74209
Gga.4092.1.S1_at	EPS15	epidermal growth factor receptor pathway substrate 15	NM_001031283	3.68802e-18	1.74209
Gga.11607.1.S1_at	SPRED2	sprouty-related, EVH1 domain containing 2	XM_004940209 /// XM_004940210 /// XM_419341	2.12373e-13	1.74209
Gga.12052.2.A1_at	---	---	---	1.77317e-09	1.74061
Gga.5339.1.S1_at	RP11-565P22.6	Uncharacterized protein [Source:UniProtKB/TrEMBL;Acc:H7C2G1]	XM_004943147 /// XM_004943148 /// XM_004943149 /// XM_004943150 /// XM_004943151 /// XM	4.03685e-13	1.74057
Gga.18700.1.A1_at	---	---	---	1.27949e-10	1.74022
Gga.18467.1.S1_at	MTX3	metaxin 3	NM_001079483	3.14793e-15	1.74012
GgaAffx.24485.1.S1_s_at	ERAP1	endoplasmic reticulum aminopeptidase 1	NM_001031416 /// XM_001232417	1.02731e-06	1.73989
Gga.4820.1.S1_at	LOC100858295	uncharacterized LOC100858295	XR_140078	0.000899891	1.73954
Gga.12255.1.S1_s_at	WASL	Wiskott-Aldrich syndrome-like	NM_001199500	5.21142e-15	1.73908
GgaAffx.13130.1.S1_at	SPRYD7	SPRY domain containing 7	NM_001006273	1.00811e-12	1.73859
Gga.6965.1.S1_at	---	---	---	1.21568e-13	1.73832
GgaAffx.6487.4.S1_s_at	TMEM63B	transmembrane protein 63B	XM_004935399 /// XM_004935400 /// XM_004935401 /// XM_419493	2.67399e-07	1.73808
Gga.12755.1.S1_s_at	OTUD7A	OTU domain containing 7A	XM_004943755 /// XM_004943756 /// XM_413766	3.42045e-05	1.7379
GgaAffx.12606.1.S1_s_at	JAM2	junctional adhesion molecule 2	NM_001006257	3.96364e-11	1.73697
GgaAffx.9501.1.S1_at	RWDD1	RWD domain containing 1	NM_001031075	3.35372e-28	1.73696
Gga.9609.1.S1_at	FAM49B	family with sequence similarity 49, member B	XM_004940034 /// XM_004940035 /// XM_004940036 /// XM_004940037 /// XM_004940038 /// XM	1.73126e-19	1.73684
Gga.184.1.S1_a_at	CSPG5	chondroitin sulfate proteoglycan 5 (neuroglycan C)	NM_204719	1.14468e-08	1.73671
GgaAffx.1485.1.S1_at	UNC13D	unc-13 homolog D (C. elegans)	XM_004946126 /// XM_004946127 /// XM_004946128 /// XM_004946129 /// XM_004946130 /// XM	6.65479e-10	1.7367
GgaAffx.12752.1.S1_at	PPP2R2D	protein phosphatase 2, regulatory subunit B, delta	NM_001006507	1.10309e-10	1.73651
GgaAffx.24435.1.S1_at	CDCA3	cell division cycle associated 3	NM_001278136 /// NM_001278137	3.64994e-07	1.73648
Gga.13136.2.S1_a_at	ARAP3	ArfGAP with RhoGAP domain, ankyrin repeat and PH domain 3	XM_004944755 /// XM_004944756 /// XM_004944757 /// XM_004944758 /// XM_004944759 /// XM	2.27759e-08	1.73478
GgaAffx.1637.1.S1_s_at	WDR24	WD repeat domain 24	NM_001030628	8.56655e-10	1.7344
GgaAffx.24879.4.S1_at	---	---	---	4.29317e-07	1.73371
GgaAffx.1501.1.S1_s_at	AGO3	argonaute RISC catalytic component 3	NM_001030900	3.74677e-18	1.73358
Gga.19896.1.S1_at	IGSF9B	immunoglobulin superfamily, member 9B	XM_004948000 /// XM_004948001 /// XM_004948002 /// XM_004948003 /// XM_425796 /// XR_21	4.56578e-09	1.73315
GgaAffx.617.1.S1_at	PANX3	pannexin 3	XM_001231502	1.06159e-06	1.73299
GgaAffx.5578.1.S1_at	RNF208	ring finger protein 208	XM_004945760	1.16977e-14	1.73289
GgaAffx.8393.3.S1_s_at	GRAMD4	GRAM domain containing 4	XM_003640337 /// XM_004934771 /// XM_004934772	4.6025e-16	1.73259
Gga.990.1.S1_at	PLACL2	Placenta-specific gene 8-like 2	XM_003641174 /// XM_004941120 /// XM_004941121 /// XM_004941122	8.27099e-11	1.73215
Gga.17628.1.S1_at	LRP4	low density lipoprotein receptor-related protein 4	XM_004941584 /// XM_004941585 /// XM_004941586 /// XM_004941587 /// XM_421114	4.47807e-10	1.73205
Gga.3236.1.S1_at	PHF11	PHD finger protein 11	XM_004938712 /// XM_417062	3.16519e-11	1.73155
Gga.16947.1.S1_at	AMMECR1	Alport syndrome, mental retardation, midface hypoplasia and elliptocytosis chromosomal	XM_001234034	6.49868e-18	1.73142
Gga.16348.1.S1_at	ZAR1	zygote arrest 1	XM_003641208	1.38715e-08	1.73105
GgaAffx.21283.1.S1_at	LOC101749175	transmembrane protein 211-like	XM_004946688	9.72415e-12	1.73074
GgaAffx.5200.2.S1_at	CFLAR	CASP8 and FADD-like apoptosis regulator	NM_001202462	3.61152e-07	1.73031
Gga.18411.1.S1_at	MAP1B	microtubule-associated protein 1B	NM_205246 /// XM_001231728 /// XM_004937370 /// XM_004937371	7.57263e-05	1.7303
Gga.18089.1.S1_s_at	---	---	---	1.10149e-10	1.73018
Gga.3779.1.S1_at	FAM102B	family with sequence similarity 102, member B	XM_001232082	3.47767e-11	1.72994
Gga.19701.1.S1_at	---	---	---	7.44356e-06	1.72965
GgaAffx.11199.2.S1_at	---	---	---	0.000168386	1.72951
Gga.253.1.S1_at	FOXD1	forkhead box D1	NM_205192	1.92924e-15	1.72946
GgaAffx.8547.1.S1_at	LOC100858194	leukocyte immunoglobulin-like receptor subfamily B member 1-like	XM_003643696	8.67054e-11	1.72828
Gga.11106.2.S1_a_at	SS18L2	synovial sarcoma translocation gene on chromosome 18-like 2	XM_001231860 /// XR_212947 /// XR_212948 /// XR_212949 /// XR_212950 /// XR_212951	1.30205e-07	1.72809
Gga.11603.1.S1_at	CACYBP	calcyclin binding protein	XM_422279	2.80248e-21	1.72778
Gga.4130.1.S2_at	NR1H3	nuclear receptor subfamily 1, group H, member 3	NM_204542	4.48777e-19	1.72764
Gga.5810.1.S1_at	MED10	mediator complex subunit 10	XM_004935133 /// XM_419024 /// XR_210327	2.25892e-27	1.7276
Gga.16726.1.S1_at	EPN2	epsin 2	NM_001012788	1.55247e-20	1.72721
GgaAffx.12958.1.S1_at	EVL	Enah/Vasp-like	NM_001006487	3.9463e-23	1.72712
Gga.2283.1.S2_at	DLL1	delta-like 1 (Drosophila)	NM_204973	1.89117e-05	1.72687
Gga.5523.3.S1_a_at	MKKS	McKusick-Kaufman syndrome	NM_001199410	9.09213e-20	1.72661
Gga.2722.1.S1_a_at	CKB	creatine kinase, brain	NM_205310	1.66087e-12	1.72638
Gga.2405.1.S1_at	PCDH19	protocadherin 19	NM_001098607	0.00128636	1.72589
GgaAffx.26114.1.S1_at	AADACL4	arylacetamide deacetylase-like 4	XM_003642532	1.98974e-07	1.72553
GgaAffx.22982.2.A1_at	---	---	---	1.26072e-06	1.72517
Gga.17616.1.S1_at	FIGN	fidgetin	XM_004942816 /// XM_004942817 /// XM_004942818 /// XM_004942819	1.54746e-07	1.72513
Gga.17267.1.S1_at	---	---	---	3.55471e-08	1.7246
GgaAffx.12130.1.S1_s_at	GID8	GID complex subunit 8	NM_001007871	1.15397e-10	1.72373
Gga.19147.1.S1_at	MYO10L	myosin-X-like	XM_003641639 /// XM_004942826	1.97149e-09	1.72353
Gga.16457.1.S1_s_at	IFIH1	interferon induced with helicase C domain 1	NM_001193638	1.52969e-09	1.72248
Gga.18356.1.A1_at	---	---	---	3.49927e-12	1.72228
Gga.520.1.S1_at	INHBB	inhibin, beta B	NM_205206	7.07572e-12	1.72221
Gga.2469.1.A1_at	SLC40A1	solute carrier family 40 (iron-regulated transporter), member 1	NM_001012913	0.000137887	1.72205
Gga.16591.1.S1_at	NAA15	N(alpha)-acetyltransferase 15, NatA auxiliary subunit	XM_420407	4.32456e-21	1.72172
Gga.1146.2.S1_at	---	---	---	1.15395e-20	1.72163
Gga.16838.1.S1_s_at	SPCS2	signal peptidase complex subunit 2	XM_004939010 /// XM_004939011 /// XM_004939012 /// XM_004939013 /// XM_417247	3.50967e-14	1.72145
Gga.2361.1.S1_at	RIC3	RIC3 acetylcholine receptor chaperone	XM_004941394 /// XM_420991	3.55911e-08	1.72107
GgaAffx.12236.1.S1_at	UCHL5	ubiquitin carboxyl-terminal hydrolase L5	NM_001006530 /// NM_001305615 /// NR_131183	6.12877e-13	1.72098
Gga.15896.1.S1_at	---	---	---	8.2151e-18	1.72075
Gga.5467.6.S1_a_at	C16ORF59	chromosome 14 open reading frame, human C16orf59	NR_036657	1.27139e-08	1.72072
Gga.18933.1.S1_s_at	RASSF5	Ras association (RalGDS/AF-6) domain family member 5	NM_001008452	5.81802e-09	1.72035
GgaAffx.10245.1.S1_at	OSGIN2	oxidative stress induced growth inhibitor family member 2	XM_418327	6.6628e-11	1.72034
Gga.19306.1.S1_at	TDRD5	tudor domain containing 5	XM_004943230 /// XM_004943231 /// XM_004943232 /// XM_422264	5.55652e-18	1.72034
Gga.4096.3.S1_a_at	PVALB	parvalbumin	NM_001159315	1.03669e-06	1.72019
GgaAffx.26416.1.S1_at	MYO1H	myosin IH	XM_003642184	7.348e-07	1.72008
GgaAffx.6766.1.S1_at	GPR68	G protein-coupled receptor 68	XM_004941925	4.70535e-06	1.71992
Gga.13758.1.S1_at	---	---	---	5.11727e-09	1.71961
Gga.8160.1.S1_at	---	---	---	3.7247e-25	1.71919
GgaAffx.12262.1.S1_at	YAF2	YY1 associated factor 2	NM_001007850	1.32963e-15	1.71869
Gga.546.1.S1_s_at	KCNJ5	potassium inwardly-rectifying channel, subfamily J, member 5	XM_004947965 /// XM_004947966 /// XM_417864	2.87726e-09	1.71867
Gga.16076.1.S1_at	SYT16	synaptotagmin XVI	XM_421415	3.69598e-10	1.7183
Gga.15235.1.S1_at	---	---	---	7.09625e-09	1.71807
GgaAffx.21229.1.S1_s_at	MST4	serine/threonine protein kinase MST4	NM_001031117	1.68131e-15	1.71799
GgaAffx.12469.1.S1_at	ELOVL6	ELOVL fatty acid elongase 6	NM_001031539	7.01475e-13	1.71792
Gga.17784.2.S1_at	ETNK2	ethanolamine kinase 2	XM_424313	2.81277e-11	1.71789
Gga.5305.1.S1_at	SMOC1	SPARC related modular calcium binding 1	XM_001231760 /// XM_004941685 /// XM_004941686 /// XM_004941687 /// XM_004941688 /// XM	1.7073e-28	1.71784
GgaAffx.1347.1.S1_at	DDX49	DEAD (Asp-Glu-Ala-Asp) box polypeptide 49	NM_001030938	1.04793e-05	1.71732
Gga.17643.1.S1_s_at	POLRMT	polymerase (RNA) mitochondrial (DNA directed)	XM_004948824 /// XM_418204 /// XR_213716 /// XR_213717 /// XR_213718 /// XR_213719	1.45877e-15	1.71732
GgaAffx.20562.1.S1_at	FOXN3	forkhead box N3	XM_003641309 /// XM_421312	7.82464e-17	1.71721
Gga.17420.1.S1_at	---	---	---	6.36756e-10	1.71719
GgaAffx.12237.1.S1_s_at	OGT	O-linked N-acetylglucosamine (GlcNAc) transferase	NM_001006429 /// XM_001232518 /// XM_004940628 /// XM_004940629 /// XM_004940630	1.36448e-05	1.71665
GgaAffx.12547.1.S1_at	ST3GAL2	ST3 beta-galactoside alpha-2,3-sialyltransferase 2	NM_204480	7.603e-19	1.71626
Gga.7676.1.S1_at	GRM4	glutamate receptor, metabotropic 4	XM_003642745 /// XM_004935045	7.14223e-12	1.71574
Gga.18866.1.S1_at	---	---	---	5.13693e-11	1.71574
GgaAffx.13192.1.S1_at	CHMP4B	charged multivesicular body protein 4B	NM_001006286	6.6423e-24	1.71539
Gga.13361.1.S1_at	CHCHD4	coiled-coil-helix-coiled-coil-helix domain containing 4	NM_001113759	1.96242e-16	1.71503
Gga.16516.1.S1_at	---	---	---	2.96965e-15	1.71479
Gga.7652.1.S1_at	ARFGEF3	ARFGEF family member 3	XM_004935696 /// XM_004935697 /// XM_004935698 /// XM_004935699 /// XM_004935700 /// XM	2.33641e-07	1.71469
Gga.17004.1.S1_at	HGFAC	HGF activator	XM_420819	2.47063e-15	1.71463
GgaAffx.21542.1.S1_at	DGKQ	diacylglycerol kinase, theta 110kDa	XM_424953	2.96649e-12	1.71461
Gga.13205.1.S1_at	RPS6KL1	ribosomal protein S6 kinase-like 1	XM_421273	1.36471e-16	1.71423
GgaAffx.7932.1.S1_at	NGFR	nerve growth factor receptor	NM_001146133	1.25007e-06	1.71303
Gga.427.1.S1_at	PCBD1	pterin-4 alpha-carbinolamine dehydratase/dimerization cofactor of hepatocyte nuclear fa	NM_204905	9.02952e-14	1.71176
GgaAffx.6476.1.S1_at	PARM1	prostate androgen-regulated mucin-like protein 1	XM_429964	1.18914e-08	1.71041
Gga.17305.1.S1_s_at	SGMS1	sphingomyelin synthase 1	NM_204390	1.032e-16	1.71007
Gga.2772.2.S1_s_at	OTUD3	OTU deubiquitinase 3	XM_004947486 /// XM_004947487 /// XM_424363	2.18187e-07	1.70975
Gga.10606.1.S1_at	SOCS1	suppressor of cytokine signaling 1	NM_001137648	1.20355e-07	1.70951
Gga.158.1.S1_a_at	FOXS1 /// IRF9	forkhead box S1 /// interferon regulatory factor 9	NM_204558 /// XM_425714	5.94947e-08	1.70949
Gga.17272.1.S1_at	CTDP1	CTD (carboxy-terminal domain, RNA polymerase II, polypeptide A) phosphatase, subunit 1	XM_418905	1.40866e-11	1.70942
Gga.8791.1.S1_at	FRYL	FRY-like	XM_003641236 /// XM_004936044 /// XM_004936045 /// XM_004936046 /// XM_004936047 /// XM	1.7869e-19	1.70911
Gga.17256.1.S1_s_at	---	---	---	5.4194e-16	1.70911
Gga.6769.1.S1_at	LOC101748976	kinase suppressor of Ras 2-like	XM_004934479	8.6596e-10	1.70902
Gga.17219.1.S1_at	MICU3	mitochondrial calcium uptake family, member 3	XM_420691	5.74943e-21	1.70824
GgaAffx.3113.1.S1_at	COMTD1	catechol-O-methyltransferase domain containing 1	XM_421605	1.69195e-17	1.70728
Gga.7678.1.S1_at	---	---	---	3.86942e-07	1.70705
GgaAffx.3403.1.S1_at	TTC39B	tetratricopeptide repeat domain 39B	XM_004949103 /// XM_424931	9.11421e-08	1.70693
Gga.13173.1.S1_at	PTER	phosphotriesterase related	XM_004939260 /// XM_004939261 /// XM_418628	5.22566e-20	1.70642
Gga.10552.1.S1_at	PRLH	prolactin releasing hormone	NM_001082419	1.1684e-06	1.70505
Gga.9330.1.S1_at	MGAT5	mannosyl (alpha-1,6-)-glycoprotein beta-1,6-N-acetyl-glucosaminyltransferase	XM_422131	1.63577e-16	1.70452
Gga.15879.1.S1_s_at	NRP1	neuropilin 1	NM_204782	3.10276e-11	1.70451
Gga.17774.1.S1_s_at	KIF5C	kinesin family member 5C	NM_001293305 /// XM_004943025 /// XM_422155	0.000404886	1.70412
Gga.12505.1.S1_at	ZDHHC4	zinc finger, DHHC-type containing 4	XM_414861	3.98394e-08	1.7037
GgaAffx.3264.1.S1_at	MOGAT1	monoacylglycerol O-acyltransferase 1	XM_003641754	4.37911e-06	1.70351
Gga.17897.1.S1_s_at	MAP2K3	mitogen-activated protein kinase kinase 3	NM_001012787	2.39137e-10	1.70351
Gga.14415.1.S1_at	HNRNPLL	heterogeneous nuclear ribonucleoprotein L-like	NM_001305651 /// XM_414998	5.0495e-13	1.70345
Gga.7157.1.S1_at	---	---	---	7.01736e-06	1.7034
Gga.679.1.S1_at	VLDLR	very low density lipoprotein receptor	NM_205229	2.48318e-13	1.70312
Gga.8992.1.S1_at	---	---	---	1.58795e-13	1.70298
Gga.1357.1.S1_at	---	---	---	2.1143e-21	1.70283
Gga.13425.1.S1_at	KCNK2	potassium channel, subfamily K, member 2	XM_001234269 /// XM_004935320	3.93911e-06	1.70253
Gga.17383.1.S1_at	MAP2K3	mitogen-activated protein kinase kinase 3	NM_001012787	1.04866e-11	1.70247
Gga.4620.1.S1_s_at	GYLTL1B	glycosyltransferase-like 1B	NM_001004404	4.64446e-13	1.70208
Gga.19110.1.S1_at	---	---	---	2.76211e-10	1.70185
Gga.15355.1.S1_at	SLC7A4	solute carrier family 7, member 4	XM_424658	9.75519e-11	1.70172
GgaAffx.21321.1.S1_at	ARHGAP5	Rho GTPase activating protein 5	XM_426439	1.24285e-18	1.70162
Gga.20.1.S2_at	FTL	ferritin, light polypeptide	NM_204383	3.91444e-15	1.70151
GgaAffx.8789.1.S1_at	HECA	hdc homolog, cell cycle regulator	XM_419714	1.38863e-07	1.70138
Gga.15809.1.S1_at	---	---	---	3.15323e-08	1.70109
Gga.5684.2.S1_at	DGCR8	DGCR8 microprocessor complex subunit	XM_415079	9.61437e-17	1.70102
Gga.8082.1.S1_at	RBM45	RNA binding motif protein 45	NM_001031252	1.44737e-11	1.70085
Gga.17462.1.S1_at	MAN1B1	mannosidase, alpha, class 1B, member 1	XM_415569	3.50916e-22	1.70001
Gga.5368.1.S1_at	---	---	---	1.18565e-07	1.69978
GgaAffx.10919.1.S1_at	CCNA1	cyclin A1	XM_004938747 /// XM_004938748 /// XM_417097	0.000113498	1.69927
Gga.13018.1.S1_s_at	CHTOP	chromatin target of PRMT1	XM_003642628 /// XM_004948216 /// XM_424013	0.000142452	1.69892
GgaAffx.5229.1.S1_at	LRRN1	leucine rich repeat neuronal 1	NM_001097539	1.9256e-06	1.69885
GgaAffx.26088.2.S1_s_at	NAV2	neuron navigator 2	XM_003641283 /// XM_004941317 /// XM_004941318 /// XM_004941319 /// XM_004941320 /// XM	3.51327e-07	1.69865
Gga.9421.1.S1_at	ANKRD13C	ankyrin repeat domain 13C	XM_430177	8.66699e-05	1.69839
Gga.6364.1.S1_at	CDCA7L	cell division cycle associated 7-like	NM_001030982 /// NM_001305283	3.76181e-16	1.69804
Gga.13526.1.S1_at	RAB31	RAB31, member RAS oncogene family	XM_428301	1.00615e-14	1.69799
Gga.16251.1.S1_at	WBP2NL	WBP2 N-terminal like	XM_001233671 /// XM_004937698 /// XM_004937699 /// XM_004937700	2.29598e-15	1.69794
Gga.2865.1.S1_at	TAP2	transporter 2, ATP-binding cassette, sub-family B (MDR/TAP)	NM_001099357	4.98431e-10	1.69724
Gga.5201.1.S1_at	---	---	---	1.37179e-11	1.6972
Gga.17780.1.A1_at	---	---	---	1.03014e-06	1.69685
Gga.15216.1.S1_at	---	---	---	7.639e-05	1.69674
Gga.4485.3.S1_at	RPN2	ribophorin II	NM_001006288	2.21265e-06	1.69655
GgaAffx.21682.1.S1_at	LOC100858799	protein unc-13 homolog B-like	XM_004937123 /// XM_004937124 /// XM_004937125 /// XM_004937126 /// XM_004937127	6.39713e-08	1.69638
Gga.18336.1.S1_at	---	---	---	1.04427e-09	1.69611
GgaAffx.23190.1.S1_s_at	RPS6KL1	ribosomal protein S6 kinase-like 1	XM_421273	1.14334e-09	1.69607
Gga.10988.1.S1_a_at	EFCAB1	EF-hand calcium binding domain 1	XM_004939292 /// XM_004939293 /// XM_004939294 /// XM_418657	6.87633e-08	1.69582
Gga.16453.1.S1_at	PUM1	pumilio RNA-binding family member 1	NM_001012840	9.56564e-23	1.69561
GgaAffx.26047.1.S1_s_at	PRDM12	PR domain containing 12	XM_004945882 /// XM_415465	6.78251e-09	1.69525
Gga.7757.1.S1_at	UNC50	unc-50 homolog (C. elegans)	NM_001277753	8.95907e-14	1.69495
Gga.19935.1.A1_at	---	---	---	2.23371e-06	1.69469
Gga.1635.1.S1_at	RAD23A	RAD23 homolog A (S. cerevisiae)	XM_003643809	1.02582e-13	1.69403
Gga.16919.2.A1_at	RAB2A	RAB2A, member RAS oncogene family	NM_205228	4.1576e-07	1.69378
Gga.3585.1.S2_at	KAT2A	K(lysine) acetyltransferase 2A	NM_204329 /// XM_004948645	1.70613e-13	1.6936
Gga.11467.1.S1_x_at	SF3B4	splicing factor 3b, subunit 4, 49kDa	XM_423721	1.13777e-18	1.69355
Gga.13142.1.S1_at	KIAA1211	KIAA1211	XR_210592	1.25151e-07	1.69332
Gga.13490.1.S1_at	CKMT1A	creatine kinase, mitochondrial 1A	NM_204182	2.42288e-07	1.69311
Gga.5911.1.S1_at	CLCN3	chloride channel, voltage-sensitive 3	XM_004940929 /// XM_004940930 /// XM_004940931 /// XM_420400	2.59576e-14	1.69297
Gga.8479.1.S2_at	FUBP1	far upstream element (FUSE) binding protein 1	NM_001006535	2.97675e-15	1.69272
Gga.20063.1.S1_at	---	---	---	1.00552e-07	1.69265
Gga.7688.3.S1_at	SIGMAR1	sigma non-opioid intracellular receptor 1	NM_001270557	2.82609e-08	1.69256
GgaAffx.8019.1.S1_at	ATP9B	ATPase, class II, type 9B	NM_001030996 /// XM_003640746 /// XM_004935097	6.95462e-09	1.69251
Gga.11728.1.S1_at	TUBD1	tubulin, delta 1	XM_004946712 /// XM_004946713 /// XM_415881 /// XR_213416 /// XR_213417 /// XR_213418 /	7.5502e-08	1.69197
GgaAffx.4526.1.A1_at	---	---	---	1.91251e-08	1.69159
GgaAffx.5994.1.S1_at	LOC101749876	ADP-ribosylation factor-like protein 14-like	XM_004943511 /// XM_004943512	2.11713e-07	1.69143
Gga.9457.1.S1_at	RPL6	ribosomal protein L6	NM_204152	4.38505e-07	1.69105
Gga.3260.2.S1_a_at	KCNMA1	potassium large conductance calcium-activated channel, subfamily M, alpha member 1	NM_204224	8.43573e-06	1.69088
Gga.12834.1.S1_s_at	CPEB4	cytoplasmic polyadenylation element binding protein 4	XM_004944878 /// XM_414678	8.11534e-09	1.69088
Gga.9685.1.S1_at	CDK7	cyclin-dependent kinase 7	XM_001234586 /// XM_004937315	2.57846e-09	1.69046
Gga.15794.1.S1_at	XPR1	xenotropic and polytropic retrovirus receptor 1	XM_003641660 /// XM_003641661 /// XM_004943211 /// XM_004943212 /// XM_004943213 /// XM	2.99015e-13	1.69031
Gga.15160.1.S1_at	FAM214B	family with sequence similarity 214, member B	XM_003642967 /// XM_004937122	3.39093e-08	1.6901
Gga.14435.1.S1_at	UBE2N	ubiquitin-conjugating enzyme E2N	NM_001012810	1.37146e-07	1.68964
Gga.12683.1.S1_at	STK3	serine/threonine kinase 3	NM_001031337	5.51527e-15	1.68794
Gga.2047.1.S1_a_at	ZNF335	zinc finger protein 335	NM_205210	2.73055e-12	1.68791
Gga.939.1.S1_at	LOC423849	prominin 1-like	XM_003641523 /// XM_004942206	2.25797e-08	1.68733
Gga.13994.1.S1_at	SCAMP1	secretory carrier membrane protein 1	NM_001277993	6.38332e-10	1.68667
Gga.7068.1.S1_at	LOC100859064	uncharacterized LOC100859064	XR_211464	1.0898e-19	1.68661
GgaAffx.24341.1.S1_at	KRAS	Kirsten rat sarcoma viral oncogene homolog	NM_001256162	9.68557e-11	1.68645
Gga.1231.1.S1_at	---	---	---	1.83801e-12	1.68633
Gga.18368.1.A1_at	---	---	---	1.09346e-05	1.68612
GgaAffx.3182.1.S1_at	LOC427665	chemokine-like receptor 1-like	XM_004945198 /// XM_004945199	5.5052e-09	1.68588
Gga.12635.2.S1_a_at	ARPP21	cAMP-regulated phosphoprotein, 21kDa	XM_004939492 /// XM_004939493 /// XM_004939494 /// XM_004939495 /// XM_004939496 /// XM	2.17402e-08	1.6857
Gga.3369.1.S1_at	ECE1	endothelin converting enzyme 1	NM_204717	3.53392e-14	1.68535
GgaAffx.12875.1.S1_at	VPS29	VPS29 retromer complex component	NM_001007837	6.93748e-07	1.68473
Gga.16751.1.S1_at	---	---	---	3.70557e-06	1.68467
Gga.16817.1.S1_at	TPTE2	transmembrane phosphoinositide 3-phosphatase and tensin homolog 2	XM_004938729 /// XM_004938730 /// XM_004938731 /// XM_004938732 /// XM_004938733 /// XM	2.62751e-09	1.68458
Gga.12038.1.S1_at	RRP15	ribosomal RNA processing 15 homolog	XM_004935317 /// XM_419413	8.77502e-16	1.68439
Gga.5778.1.S1_a_at	C6orf58	chromosome 6 open reading frame 58	XM_419749	1.07211e-06	1.68414
Gga.10012.1.S1_s_at	SLC30A1	solute carrier family 30 (zinc transporter), member 1	XM_419437	1.01855e-10	1.68392
Gga.3027.1.S1_at	CD40LG	CD40 ligand	NM_204733	1.27506e-07	1.68362
Gga.5496.1.S1_at	CSPG4	chondroitin sulfate proteoglycan 4	XM_004943706 /// XM_004943707 /// XM_423277	6.59894e-08	1.68318
Gga.8319.1.S1_at	---	---	---	9.63063e-13	1.68314
Gga.19166.1.S1_at	---	---	---	4.91406e-08	1.68262
Gga.5736.1.S1_at	SOWAHC	sosondowah ankyrin repeat domain family member C	XM_004938553	0.00672578	1.68238
Gga.16002.1.S1_at	---	---	---	4.4773e-11	1.68214
Gga.8858.1.S1_at	FKBP7	FK506 binding protein 7	XM_421981	2.22485e-15	1.68165
Gga.3952.1.S1_at	TFDP1	transcription factor Dp-1	XM_004938529 /// XM_004938530 /// XM_416938	2.36477e-11	1.68155
Gga.20060.1.S1_at	---	---	---	4.69982e-16	1.68112
Gga.2622.1.S1_at	---	---	---	4.03431e-28	1.68091
Gga.5440.1.S1_s_at	BCL7A	B-cell CLL/lymphoma 7A	XM_004945565 /// XM_415148	6.89106e-11	1.68057
GgaAffx.24921.2.S1_s_at	TAB3	TGF-beta activated kinase 1/MAP3K7 binding protein 3	XM_004934635 /// XM_004934636 /// XM_004934637 /// XM_004934638 /// XM_416787	3.56973e-14	1.68009
Gga.9349.1.S1_s_at	MIEN1	migration and invasion enhancer 1	XM_003642806	4.09379e-12	1.67954
Gga.16968.1.S1_s_at	HAUS6	HAUS augmin-like complex, subunit 6	NM_001031421	2.93377e-07	1.6793
Gga.14243.1.S1_s_at	ACBD5	acyl-CoA binding domain containing 5	NM_001006356	6.6187e-06	1.67927
Gga.5176.1.S1_at	STRN3	striatin, calmodulin binding protein 3	XM_003641400 /// XM_004941746 /// XM_004941747 /// XM_004941748 /// XM_004941749 /// XM	1.97343e-19	1.67889
GgaAffx.20198.1.S1_s_at	TMEM38A	transmembrane protein 38A	NM_001079758	2.61385e-14	1.67862
GgaAffx.12718.1.S1_s_at	ATP6V0C	ATPase, H+ transporting, lysosomal 16kDa, V0 subunit c	NM_001012791 /// NM_001278024	3.02919e-28	1.67849
Gga.16819.1.S1_at	---	---	---	1.10024e-24	1.67784
Gga.4894.1.S1_x_at	PTGES3	prostaglandin E synthase 3-like	NM_001276306	3.97803e-26	1.67696
Gga.8819.1.S1_at	NADK2	NAD kinase 2, mitochondrial	XM_004937188 /// XM_425010	5.01211e-18	1.67677
Gga.4020.1.S1_at	TMF1	TATA element modulatory factor 1	XM_423749	1.31276e-14	1.67656
Gga.2707.3.S1_at	CLOCK	clock circadian regulator	NM_001289834 /// NM_204174	3.01123e-24	1.67651
GgaAffx.21435.1.S1_x_at	WDR12	WD repeat domain 12	XM_421945	2.29612e-11	1.67581
Gga.3377.1.S1_at	---	---	---	1.85395e-19	1.67564
Gga.8360.1.S1_at	ATOH8	atonal homolog 8 (Drosophila)	NM_001177739	4.38976e-09	1.67559
Gga.3507.1.S1_at	LOC424740	uncharacterized LOC424740	NM_001031300	5.37435e-23	1.67512
GgaAffx.20156.1.S1_s_at	---	---	---	1.66405e-09	1.67474
GgaAffx.11144.1.S1_s_at	RP11-371E8.4	Uncharacterized protein [Source:UniProtKB/TrEMBL;Acc:G3V3Q6]	NM_001079732	1.57671e-17	1.67459
GgaAffx.963.1.S1_at	FAM212B	family with sequence similarity 212, member B	XM_417995	5.6656e-08	1.67416
Gga.11109.1.S1_s_at	DESI2	desumoylating isopeptidase 2	NM_001008460	3.13659e-06	1.67415
Gga.12071.1.S1_at	---	---	---	4.51892e-10	1.67396
Gga.4844.1.S1_at	---	---	---	7.73169e-20	1.67385
Gga.4301.1.S1_at	CHD1	chromodomain helicase DNA binding protein 1	NM_204941	8.08735e-13	1.6733
Gga.17993.1.S1_at	ZC3HAV1	zinc finger CCCH-type, antiviral 1	NM_001012938	0.00013291	1.67295
Gga.4904.1.S1_s_at	SUB1	SUB1 homolog (S. cerevisiae)	NM_001008479	5.11691e-25	1.67282
Gga.3329.1.S1_at	SLC20A2	solute carrier family 20 (phosphate transporter), member 2	NM_001031133 /// NM_001305398	9.11661e-12	1.67277
Gga.7787.1.S1_at	ABCC5	ATP-binding cassette, sub-family C (CFTR/MRP), member 5	XM_004943390 /// XM_004943391 /// XM_004943392 /// XM_422754	2.69791e-14	1.67268
Gga.16651.1.S1_s_at	CKLF	chemokine-like factor	XM_003641924	4.65913e-15	1.67253
Gga.1139.1.A1_at	MESDC1	mesoderm development candidate 1	XM_413848	3.7438e-07	1.67243
GgaAffx.13130.1.S1_s_at	SPRYD7	SPRY domain containing 7	NM_001006273	1.42709e-22	1.67227
Gga.15598.1.S1_x_at	---	---	---	8.09066e-11	1.67186
GgaAffx.12872.1.S1_s_at	METAP2	methionyl aminopeptidase 2	NM_001006233	1.15478e-22	1.67184
Gga.5164.1.S1_at	BCL2A1	BCL2-related protein A1	NM_204866	3.68886e-05	1.67164
Gga.8203.2.S1_at	PYGB	phosphorylase, glycogen; brain	NM_001031034	2.7244e-06	1.67138
GgaAffx.25741.1.S1_at	TOX2	TOX high mobility group box family member 2	XM_004946973 /// XM_004946974 /// XM_004946975 /// XM_417340	1.25879e-09	1.67077
Gga.10912.1.S1_at	LNX1	ligand of numb-protein X 1, E3 ubiquitin protein ligase	XM_001232233 /// XM_004936026 /// XM_004936027 /// XM_004936028 /// XM_420707	9.13442e-07	1.6693
Gga.8177.1.S1_at	---	---	---	9.2375e-12	1.66912
GgaAffx.21269.1.S1_at	---	---	---	4.54502e-08	1.66897
Gga.8310.1.S1_at	SUCO	SUN domain containing ossification factor	XM_004943185 /// XM_004943186 /// XM_004943187 /// XM_004943188 /// XM_422229	7.60557e-16	1.66832
GgaAffx.12121.1.S1_at	PDE4B	phosphodiesterase 4B, cAMP-specific	NM_001031291	8.12895e-09	1.66826
GgaAffx.12276.1.S1_s_at	CDC42SE1 /// CDC42SE1L	CDC42 small effector 1 /// CDC42 small effector protein 1-like	XM_003642667 /// XM_003642684 /// XM_004948324 /// XM_004948349	1.86141e-14	1.66822
Gga.3079.1.S1_at	MGA	MGA, MAX dimerization protein	XM_004941629 /// XM_004941630 /// XM_004941631 /// XM_004941632 /// XM_004941633 /// XM	1.63631e-09	1.66776
Gga.18416.1.S1_at	---	---	---	6.86751e-06	1.66759
GgaAffx.21308.1.S1_s_at	DCBLD1	discoidin, CUB and LCCL domain containing 1	XM_004940282 /// XM_419767	3.19088e-09	1.66754
GgaAffx.1534.3.S1_at	---	---	---	1.81089e-07	1.66692
Gga.4483.1.S1_at	ACTR6	ARP6 actin-related protein 6 homolog (yeast)	NM_204637	1.60192e-26	1.66685
GgaAffx.26115.1.S1_at	---	---	---	1.53707e-06	1.66635
Gga.11643.2.S1_s_at	FERMT1	fermitin family member 1	XM_004935246 /// XM_004935247 /// XM_004935248 /// XM_004935249 /// XM_415024 /// XR_21	1.49581e-05	1.66619
Gga.14745.1.S1_at	---	---	---	7.57905e-08	1.66598
Gga.5964.1.S1_at	UROS	uroporphyrinogen III synthase	XM_004942345 /// XM_004942346 /// XM_423886	8.03088e-13	1.66585
Gga.17230.1.S1_s_at	NDUFA10	NADH dehydrogenase (ubiquinone) 1 alpha subcomplex, 10, 42kDa	NM_001031247	3.44559e-10	1.6656
Gga.9380.1.S1_at	LOC416055	uncharacterized LOC416055	XM_414394	5.34802e-27	1.66559
GgaAffx.5021.1.S1_at	KIAA0195	KIAA0195	XM_004946372 /// XM_004946373 /// XM_420127	2.20277e-07	1.6653
Gga.5344.1.S1_at	RIMS1	regulating synaptic membrane exocytosis 1	XM_004940433 /// XM_004940434 /// XM_004940435 /// XM_004940436 /// XM_004940437 /// XM	1.75367e-15	1.66528
Gga.7952.1.S1_at	XK	X-linked Kx blood group	NM_001034822	8.59592e-08	1.66493
Gga.8809.1.S1_at	---	---	---	2.81565e-12	1.66471
Gga.4287.1.S1_at	PPP2CB	protein phosphatase 2, catalytic subunit, beta isozyme	NM_205124	3.43348e-10	1.66466
Gga.3899.3.S1_a_at	PDGFA	platelet-derived growth factor alpha polypeptide	NM_204306	3.35378e-10	1.66417
Gga.10343.1.S1_a_at	TPPP	tubulin polymerization promoting protein	XM_001231863 /// XM_004935073 /// XM_004935074 /// XM_418894	2.53027e-06	1.66403
GgaAffx.21401.1.S1_at	SETD9	SET domain containing 9	XM_001233555 /// XM_003642945 /// XM_004937248 /// XM_004937249	3.24915e-10	1.66399
Gga.14791.1.S1_at	---	---	---	1.28591e-11	1.66382
Gga.15704.1.S1_at	UBE2Z	ubiquitin-conjugating enzyme E2Z	XM_004948565 /// XM_418113	1.62781e-11	1.66377
Gga.5816.2.S1_a_at	---	---	---	9.84549e-09	1.66369
GgaAffx.12075.1.S1_s_at	LZIC	leucine zipper and CTNNBIP1 domain containing	NM_001008450	1.93182e-14	1.66336
GgaAffx.10562.1.S1_at	ZNF513	zinc finger protein 513	XM_419998	1.12271e-07	1.66327
Gga.6035.1.S1_at	LOC100858737	uncharacterized LOC100858737	XR_210296	8.00104e-15	1.66319
GgaAffx.12210.1.S1_at	UBA2	ubiquitin-like modifier activating enzyme 2	NM_001030571	4.35462e-07	1.66309
Gga.9930.1.S1_at	---	---	---	2.70785e-05	1.66294
Gga.16254.1.S1_at	KAT2B	K(lysine) acetyltransferase 2B	XM_004939401 /// XM_426001	6.70288e-09	1.66289
[truncated: 955 more rows]

## Sheet: FWPVΔ184 Vs Mock
Probeset ID	Gene Symbol	Gene Title	RefSeq Transcript ID	p-value	Fold-change
[truncated: 3,167 more rows]

[truncated: 3 more sheets: IFN Vs Mock (ISGs), FWPVΔ012 Vs FP9, FWPVΔ184 Vs FP9]
